# Supplementary material for: Nilotinib treatment outcomes in autosomal dominant spinocerebellar ataxia over one year
Source: Sci Rep. 2024 Jul 15;14:16303. doi: 10.1038/s41598-024-67072-z (PMC11251258; doi:10.1038/s41598-024-67072-z)
Supplement: Supplementary file 2 — Supplementary Information 2. [file 41598_2024_67072_MOESM2_ESM.xlsx]

## Sheet: total_protein
Protein IDs	Protein names	Gene names	P-value	C1	C2	C3	C4	C5	N1	N2	N3	N4	N5	R1	R2	R3	R4	R5
E9PEK4	Macrophage colony-stimulating factor 1 receptor	CSF1R	0.732458	3.01915	2.15078	3.03075	1.86798	3.09237	3.4572	0.790062	3.00051	0.723366	2.92177	3.81448	3.22963	1.59111	2.69083	1.66958
P09619	Platelet-derived growth factor receptor beta	PDGFRB	0.135143	-0.989547	-3.47729	-1.95243	-1.48293	-1.3177	-2.54905	-2.0404	-2.99665	-3.73898	0.492071	-1.66369	-4.38372	-3.65956	-2.79597	-6.07348
P10721-2	Mast/stem cell growth factor receptor Kit	KIT	0.574792	-1.3927	-3.14873	-3.33193	-0.784858	-2.04396	-0.418344	-4.80885	-0.060278	-2.98505	1.13212	-1.08318	0.104514	-0.917407	-1.87191	-1.60602
A0A0A0MSV6		C1QB	0.773512	1.39792	-6.61961	-2.05615	-4.29318	0.215785	-0.134899	0.0399758	-3.38143	-5.93082	-6.29297	0.0307494	-5.14334	-5.44393	-4.81892	-2.51662
A0A140T8W8		HLA-A	0.16767	-3.48358	-6.70024	-1.92007	0.608323	0.202742	1.16088	0.845837	-2.84731	0.48844	-0.702961	0.0647762	-4.59434	-3.8181	-5.47903	-1.98383
A0A140T955		HLA-A	0.222983	-5.33683	-1.70767	-2.26207	-6.43421	0.297877	-5.87514	-6.05595	-4.66109	-5.42026	-5.67662	-5.00888	-0.0942161	-6.03071	-0.568016	-5.1746
Q5SRN7	HLA class I histocompatibility antigen, A-3 alpha chain	HLA-A	0.178261	-2.70288	0.883001	2.29298	-6.37648	1.15245	-4.01419	-6.23513	-5.111	-3.17135	-4.1083	-1.99213	-1.35833	0.863772	-7.70126	-2.78393
E9PNW4	CD59 glycoprotein	CD59	0.0464665	3.10238	0.808113	2.74811	0.674617	2.58479	0.920774	2.94971	1.12595	0.730563	0.815535	-5.48702	0.535974	0.51641	-4.67427	1.4894
A0A7P0TAR4	Anthrax toxin receptor 2	ANTXR2	0.0401846	2.06713	1.18248	1.75173	1.59926	1.04816	2.00689	1.3391	1.72508	1.55235	1.32228	1.76229	1.13585	0.117533	-0.312898	-2.03061
B7ZKJ8		ITIH4	0.185377	10.6595	11.7708	11.3943	10.9561	11.2809	12.5758	11.3843	11.4081	12.3973	11.3171	11.9366	10.6463	10.8403	11.222	11.6943
C9IZP8		C1S	0.662778	6.03171	6.82818	6.28697	6.7366	6.73098	6.20471	6.04076	6.71595	6.84781	5.48513	6.66151	5.49981	5.94641	6.50157	6.84785
C9JC68		FETUB	0.711566	-4.3322	0.188345	-6.71581	-3.48035	2.489	-4.30276	1.66076	1.94237	-4.68555	-5.16547	-5.05734	2.24496	-4.66695	-5.7309	-6.10785
C9JPV4		SERPINF2	0.742429	-4.18155	-0.483521	-0.710726	-0.171476	-0.677594	-4.29221	0.402988	-1.1396	-0.0174254	-5.25428	-0.203536	-1.12082	-0.92615	-2.89823	-6.52348
D6R934	Complement C1q subcomponent subunit B	C1QB	0.145388	9.69535	10.5207	9.27406	9.63103	9.95383	10.7464	9.83816	9.43985	9.99933	9.86963	10.1777	8.98439	9.14213	9.36045	9.15856
D6RE86		CP	0.511154	-3.93971	0.216731	1.73807	2.20436	0.785688	-0.501072	1.63579	1.79473	1.93914	-0.307066	0.429558	1.41094	1.68916	1.64902	1.8501
D6RF20		GC	0.000231665	1.1936	1.06744	1.49575	1.1667	1.90334	-5.62569	-6.61793	-4.59812	-4.71664	-2.22876	0.693167	0.454983	-4.43747	0.727192	1.21188
D6RF35	Vitamin D-binding protein	GC	0.313905	12.0989	13.5239	13.0408	12.4717	13.3891	13.9861	13.0419	12.9156	14.0956	13.0303	13.2743	12.5241	12.1845	13.1186	13.4762
E9PN95	Uteroglobin	SCGB1A1	0.0435963	0.515016	0.656073	2.80581	-2.42467	-3.22255	2.05881	0.266856	1.3725	-5.40647	-4.8568	-3.87967	-5.38686	-5.67887	-4.37334	-4.25067
G3V3A0		SERPINA3	0.462039	5.82511	5.83358	5.73154	5.47466	5.22264	6.40789	5.73477	5.78256	6.16897	5.26648	6.18139	5.52432	5.0446	5.29997	5.84462
H0YEA7	N-acetylglucosamine-1-phosphotransferase subunit gamma	GNPTG	0.0246309	1.37661	0.954861	0.773181	-0.489494	1.247	1.0144	0.517916	2.03006	1.84145	1.42992	1.24145	-0.203882	-0.858231	0.0286534	-1.34607
H7BZJ3		PDIA3	0.237601	-5.76886	-1.51641	-7.24375	-3.74632	-4.267	-6.1393	-6.65268	-4.24779	-4.73181	-3.76694	-4.75494	0.184997	-5.66966	-0.488521	-3.42408
J3KRP0		CNDP1	0.124231	-5.92488	2.11872	-6.4917	-4.23071	-4.56597	2.91961	2.69784	-4.17321	-4.67824	-3.80866	-4.76688	2.8125	2.99128	3.25324	1.85003
M0R0Q9		C3	0.577343	1.59374	3.38762	3.44652	3.94722	3.973	3.81378	4.32357	3.50062	4.09376	1.81342	4.0502	3.16422	3.51158	4.89868	-8.08005
M0R1Q1		C3	0.316553	3.30382	4.06115	3.64895	3.85376	3.07346	3.27702	3.89561	3.36789	2.9816	3.1602	2.47057	4.56118	4.08401	4.00022	4.44306
O15117	FYN-binding protein	FYB	0.0391408	-2.86947	-1.27945	-2.8583	-3.82116	-3.73276	-2.88013	-1.6977	-4.74709	-3.18986	-5.02433	-4.21427	-4.7681	-7.9845	-3.82469	-6.14316
O95445	Apolipoprotein M	APOM	0.585998	9.49061	11.3193	10.5795	10.657	10.7473	11.7692	10.457	10.1296	11.8113	10.7391	11.4072	10.1171	10.2155	10.6337	10.9108
O95445-2	Apolipoprotein M	APOM	0.426702	1.17943	1.18111	2.4788	-4.17331	-0.209568	0.522572	2.0176	0.0368216	0.373874	1.12919	2.54879	1.88461	0.765994	0.603345	1.56814
P00450	Ceruloplasmin	CP	0.392981	12.1035	12.6554	12.204	12.0027	12.2121	13.6239	12.0706	12.3201	13.2593	12.3771	13.259	11.7852	11.5914	12.4386	12.7288
P01011	Alpha-1-antichymotrypsin	SERPINA3	0.320027	12.2675	13.169	12.5977	12.5496	12.9357	14.1807	12.897	12.5467	13.8464	12.8422	13.3176	12.2556	12.3056	13.0667	13.5222
P01024	Complement C3	C3	0.580908	13.0827	13.8793	13.2982	13.1826	13.6954	14.7235	13.4972	13.1778	14.3979	13.3362	13.9655	13.0186	12.8699	14.5072	14.3409
P01042	Kininogen-1	KNG1	0.406882	11.1458	12.1545	11.3578	11.3419	11.8304	12.8909	11.8063	11.3954	12.5444	11.5024	11.9795	10.6134	11.1605	12.2322	11.9297
P01042-2	Kininogen-1	KNG1	0.179985	8.20106	8.67179	8.92664	7.71164	8.5549	9.40108	8.6564	8.37275	9.04361	8.80041	9.33821	7.63503	7.86683	7.96189	8.25065
P01834	Ig kappa chain C region	IGKC	0.0366387	4.85183	5.61769	5.74851	3.72328	4.86548	4.91784	3.16392	5.1756	4.86902	4.91747	3.22059	3.98226	3.16275	4.00075	3.99263
P02750	Leucine-rich alpha-2-glycoprotein	LRG1	0.000101793	9.48317	9.63762	9.0882	9.25327	9.60429	10.5278	9.54425	9.39663	10.236	9.52968	8.9121	7.69473	7.38355	7.96753	8.08408
P02751-1	Fibronectin	FN1	0.95511	7.37617	10.2268	10.269	9.45791	8.32758	7.33691	9.83884	8.15229	10.3693	8.89284	7.64045	8.16786	8.65447	10.9061	9.28117
P02751-10	Fibronectin	FN1	0.704995	-2.71133	-0.167155	1.402	-0.0332575	-1.95079	-6.02522	-0.558338	-2.23744	0.651809	-0.855551	-4.41899	-2.41989	-0.528296	0.628484	-0.379693
P04217	Alpha-1B-glycoprotein	A1BG	0.609513	11.9222	12.5263	12.5027	11.8938	12.0398	13.338	12.0864	11.97	13.2161	11.9884	12.9356	11.504	11.6757	12.4065	12.6737
P04217-2	Alpha-1B-glycoprotein	A1BG	0.500184	3.85014	4.04198	4.56617	4.08349	4.44265	4.90526	4.55823	3.92433	4.89661	3.47262	4.96087	4.35185	4.4901	4.52396	4.3065
P06396	Gelsolin	GSN	0.0650834	10.8619	11.0402	11.0877	10.7264	11.0878	11.894	11.166	11.0598	11.5531	11.2543	11.4527	10.2151	10.4666	10.9606	11.0015
P06396-2	Gelsolin	GSN	0.541763	1.29935	1.02197	1.32247	1.51059	0.340354	0.881032	2.05973	2.50862	0.384714	1.78628	2.14135	1.3512	0.671365	1.5381	1.67091
P08581	Hepatocyte growth factor receptor	MET	0.0172318	1.6322	0.789919	2.0809	2.20895	2.27128	3.0835	3.33756	0.979827	3.95843	3.93368	1.88129	0.684906	-0.177848	-2.58829	1.52864
P08697	Alpha-2-antiplasmin	SERPINF2	0.282846	10.0558	11.2572	10.714	10.9209	11.0993	12.2034	10.859	10.6346	11.5833	11.2204	11.3513	10.0029	10.37	11.1708	10.9692
P09871	Complement C1s subcomponent	C1S	0.44213	9.67165	10.2258	9.56005	10.0427	10.4106	10.8921	9.89614	10.2611	10.6726	9.66698	10.4456	9.59088	9.36436	10.0829	10.1926
P0DOY3	Ig lambda-6 chain C region	IGLC6	0.0272791	4.79438	6.05393	5.60003	5.02817	4.71013	4.97355	3.53276	5.35622	5.29548	5.43479	2.91786	4.27438	4.94256	2.86082	3.94463
P19320	Vascular cell adhesion protein 1	VCAM1	0.00430437	3.82232	2.95446	3.36338	2.84726	3.02155	2.34601	2.48517	2.34417	2.77552	2.77118	2.7484	2.49004	2.51106	2.43828	1.92002
P19827	Inter-alpha-trypsin inhibitor heavy chain H1	ITIH1	0.302484	10.5954	11.6601	11.2501	11.1994	11.7492	12.3755	11.6532	11.1912	12.547	11.3095	11.7779	11.1072	10.9764	11.8464	11.8878
P19827-2	Inter-alpha-trypsin inhibitor heavy chain H1	ITIH1	0.5085	-4.2792	-6.62902	-1.81565	-3.22556	-6.86629	-4.16829	-5.18403	-2.76207	-1.19937	-2.79339	-5.65728	-3.98213	-2.77822	-0.549613	-4.3208
P23142	Fibulin-1	FBLN1	0.0475335	7.05119	5.9874	7.06683	5.77131	5.78912	6.83455	5.96047	6.34132	6.48773	5.89561	5.79984	6.202	5.15077	5.4485	4.64147
P23142-4	Fibulin-1	FBLN1	0.560028	4.5906	3.66608	5.19806	3.54131	2.95676	4.23697	3.45621	4.08656	3.37253	3.84651	3.81487	3.39638	3.31383	4.21951	3.04838
P23381	Tryptophan--tRNA ligase, cytoplasmic	WARS	0.0413457	0.0684533	-0.493717	0.218785	6.27473	-4.50043	-1.67285	-3.96733	-0.0900075	-6.08744	-2.57512	-5.43154	-1.22603	-4.75899	-6.21079	-7.2481
P26639	Threonine--tRNA ligase, cytoplasmic	TARS	0.0318317	-2.51423	-2.42648	-3.89571	-1.58909	-3.79923	-3.74075	-5.07739	-3.17803	-3.95469	-4.72444	-5.28934	-3.10666	-5.58256	-3.83523	-6.05106
P30101	Protein disulfide-isomerase A3	PDIA3	0.0291904	-1.27188	-1.87121	-0.693291	1.76889	-2.39797	0.854604	2.75634	1.92254	2.71198	2.61368	1.60604	-1.50382	1.70782	-2.9866	1.11642
P39060-2	Collagen alpha-1(XVIII) chain	COL18A1	0.0454642	-0.0197677	0.539083	0.70328	0.875964	1.24379	0.691478	1.16587	1.4917	0.715729	0.177608	0.754092	0.349626	-0.513541	-0.997148	-0.101426
P48637	Glutathione synthetase	GSS	0.0231217	-0.932217	-1.69692	-1.713	-1.05494	-5.2577	-2.62246	-2.74407	-2.49453	-1.75793	-2.69646	-5.9497	-4.6664	-5.24897	-6.13784	-2.03507
P48735	Isocitrate dehydrogenase [NADP], mitochondrial	IDH2	0.00733753	-0.803779	-0.680394	-1.52758	-4.06133	-2.95429	-6.93888	-3.03513	-2.8426	-7.51131	-4.71276	-4.97492	-5.92491	-5.36986	-5.43111	-8.20577
P48740	Mannan-binding lectin serine protease 1	MASP1	0.575217	3.80856	4.15874	4.90367	3.71826	4.2856	4.33615	4.73074	3.96678	4.88509	3.58891	4.5056	3.60919	3.16701	4.03127	4.4308
P48740-2	Mannan-binding lectin serine protease 1	MASP1	0.539424	5.89205	6.32519	6.53368	5.73133	6.23869	6.50012	6.65137	6.3406	6.9501	5.75351	6.83708	5.73951	5.58757	6.24965	6.53627
P51884	Lumican	LUM	0.0302887	10.5214	9.8111	10.0425	9.86911	10.1306	10.8577	9.84014	10.1792	10.4692	10.0447	9.92676	8.7707	9.29336	9.84446	9.80147
Q14515	SPARC-like protein 1	SPARCL1	0.0451263	2.6154	1.76331	3.14733	1.95699	1.57604	2.13257	2.13832	2.27042	1.38885	1.34032	1.76631	1.95742	0.947713	-0.36666	0.502553
Q14624	Inter-alpha-trypsin inhibitor heavy chain H4	ITIH4	0.135285	4.408	4.29085	5.86207	2.4128	4.97874	4.82518	5.63314	5.31393	5.34626	5.04817	5.55357	3.95567	3.97579	2.92733	3.30173
Q14624-2	Inter-alpha-trypsin inhibitor heavy chain H4	ITIH4	0.89261	-2.34668	-1.93434	-1.76786	-1.56978	-1.57038	-3.87007	-1.18848	0.1226	-1.51437	-3.70831	-1.7743	-1.24902	-2.24261	-2.08646	-3.52904
Q92954-3	Proteoglycan 4	PRG4	0.330513	-3.24278	-2.63363	-1.20027	-1.52035	-1.91939	-4.87302	-0.0221822	-2.80234	-1.0186	-5.88052	-1.57048	-1.82288	-0.958366	0.191995	-2.46006
Q92954-6	Proteoglycan 4	PRG4	0.328821	1.98772	3.01708	4.28833	3.04578	3.35599	3.23362	4.83228	2.37528	3.78459	2.55062	3.26716	3.00197	3.99872	5.54932	4.36388
Q93099	Homogentisate 1,2-dioxygenase	HGD	0.0208085	0.0152744	-2.58876	0.739061	0.234611	-0.0767013	0.922508	2.55755	-4.75422	1.09608	1.54207	-3.83539	-4.95167	-4.94551	-3.45949	-1.14899
Q96KN2	Beta-Ala-His dipeptidase	CNDP1	0.133708	3.81759	6.93152	6.9859	6.77251	7.38189	8.19041	8.01664	6.83618	8.03949	6.49681	7.61819	7.37183	7.20773	8.25975	7.46775
Q9HBR0	Putative sodium-coupled neutral amino acid transporter 10	SLC38A10	0.0279473	-0.880221	-1.60574	-0.853871	-2.11276	-1.32384	0.176686	0.721872	-2.40167	-0.6526	0.471771	-1.43846	-4.32458	-2.61868	-1.2874	-2.4783
Q9P232	Contactin-3	CNTN3	0.0323504	-1.8769	-3.72163	-2.35276	-2.23512	-3.24348	-3.33128	-5.14312	-4.19964	-7.49326	-6.68894	-6.0983	-2.38752	-5.23659	-5.20981	-8.25248
Q9UGM5	Fetuin-B	FETUB	0.181848	5.18302	6.2315	6.87391	6.02767	5.97822	7.39562	6.13225	6.50218	6.99593	6.66387	7.45765	5.80981	6.08178	7.21974	6.97956
Q9UM47	Neurogenic locus notch homolog protein 3	NOTCH3	0.00804804	-1.82422	-3.09243	-1.90852	-2.03208	-3.40126	-4.6005	-4.73894	-3.93957	-2.2634	-5.36626	-3.54616	-5.79063	-4.2305	-4.98879	-4.52386
A00001			0.44129	9.00362	9.6403	9.47618	9.3129	9.50811	10.2847	9.69629	9.13982	10.1907	9.30286	9.81093	9.10465	9.24885	10.1919	9.91418
A0A024R571	EH domain-containing protein 1	EHD1	0.527429	-3.4702	-4.84117	-6.36238	-0.908001	-4.16673	-5.0186	-2.44522	-4.92767	-6.07036	-5.0397	-0.429246	-6.40422	-3.31065	-2.73448	-3.77603
A2NJV5	Ig kappa chain V-II region RPMI 6410	IGKV A18	0.090542	1.46541	0.915994	2.13561	-5.65866	-5.81051	-5.45892	-4.81736	-6.90717	-2.50613	-6.74144	-3.41264	-4.26138	-3.9692	-3.23087	-6.36106
A0A087WT59	Transthyretin	TTR	0.388027	12.2533	13.7636	12.8417	12.5207	13.4051	13.9604	13.4767	12.9322	14.2076	13.0061	13.5426	12.6513	12.4835	13.8094	13.9251
A0A087WTA8	Collagen alpha-2(I) chain	COL1A2	0.0250686	-5.00126	-8.18289	-7.14967	-4.91207	-3.39649	-4.13732	-4.35353	-3.43907	-1.45466	-3.34798	-4.11011	-3.31382	-3.34457	-3.42217	-3.68986
F8W6X9	Protein sidekick-1	SDK1	0.135215	-5.14635	-4.7846	-4.76675	-2.05723	-3.49431	-5.55245	-2.38102	-5.04456	-5.9582	-4.74941	-4.10078	-2.11331	-4.21823	-2.52001	-2.18088
A6NNI4	Tetraspanin	CD9	0.514816	0.936796	0.144925	-5.30632	1.72214	1.77214	1.9541	-5.49444	0.90439	-5.15147	-5.21477	-3.90147	-2.96821	1.63855	-4.76165	1.97295
A0A7I2V659	Elongation factor 1-alpha 1	EEF1A1	0.374917	-2.98698	-1.00042	0.189589	-4.8397	-5.5325	-5.83372	-4.27849	-5.01284	-3.71071	-3.84328	-2.13677	-0.954534	-5.18305	-4.74835	-4.69989
A0A087WWU8	Tropomyosin alpha-3 chain	TPM3	0.960611	-4.45106	-0.4768	-5.26786	-1.2718	-5.55106	-3.07555	-2.53132	-6.19285	-1.43398	-1.85296	-4.30754	-5.47573	-0.173733	-5.03415	-0.452554
C9JXM2	Type 2 lactosamine alpha-2,3-sialyltransferase	ST3GAL6	0.0861033	1.52029	2.01946	1.59528	2.69141	2.86424	1.67909	3.36421	1.91937	2.52558	1.05625	2.69944	3.5231	3.12906	3.0436	2.6256
A0A087WYR3	Tumor protein D54	TPD52L2	0.639873	-2.87894	-1.71571	0.403495	-1.3155	-0.688461	-1.0343	-1.45379	0.722221	-5.65401	-5.34922	0.370666	-0.6588	-6.25413	0.488966	-0.687856
A0A087WZB5	Beta-parvin	PARVB	0.874289	-2.36271	0.862385	-4.35106	-4.46532	-3.27473	-1.74541	-4.21313	-1.05414	-5.00565	0.110495	-6.3722	-4.55626	-1.17772	-3.88361	0.231604
A0A087WZR4	Low affinity immunoglobulin gamma Fc region receptor III-B	FCGR3B	0.695466	2.35788	4.38854	3.26146	3.75155	2.4237	2.90041	3.19392	1.1432	3.42266	3.14446	4.09853	3.36692	2.27661	3.20371	2.13757
A0A087X054	Hypoxia up-regulated protein 1	HYOU1	0.598716	1.01949	0.300864	0.0214163	0	1.08106	0.510064	1.33044	-0.250434	-0.162829	0.858702	1.41959	0.302091	0.242686	-1.10381	-0.619495
A0A087X0P0	Kinesin-like protein	CENPE	0.36175	-2.26838	-1.05061	0.0320477	0.587296	1.06244	0.00601696	0.64977	0.880889	0.67527	0.229036	1.06747	1.02245	0.0845835	0.545367	-0.925702
A0A087X0T8	Cell adhesion molecule 1	CADM1	0.711543	-0.602356	-5.98556	-2.72478	-4.58541	-1.4928	-4.98892	-2.26726	-5.60805	-4.21195	-0.995098	-3.64698	-4.2293	-5.12182	-0.88978	-7.18736
A0A087X1J7	Glutathione peroxidase	GPX3	0.345849	7.37369	7.56679	8.26331	7.99384	8.0404	8.497	8.24609	7.84612	9.03328	7.60102	8.66627	7.58007	7.8017	7.25188	7.81742
A0A087X1Z3	Proteasome activator complex subunit 2	PSME2	0.576095	1.02612	2.86517	3.9973	3.69665	1.30313	2.75765	2.79804	2.25722	-0.642405	1.30517	1.36512	1.07087	2.89921	4.08767	2.25327
A0A096LPE2	Serum amyloid A-4 protein	SAA2-SAA4	0.301233	10.1359	11.0982	10.4866	10.5791	10.8291	12.1886	11.5299	10.5191	11.9011	10.2756	11.4449	10.3034	10.2385	11.3829	11.3197
A0A096LPJ4	Ubiquitin-like protein ISG15	ISG15	0.844835	-0.0440782	1.93425	1.95351	1.49573	1.28393	2.07165	2.09305	-0.295543	2.55863	1.78271	2.37254	1.71738	0.881514	1.07344	1.1018
A0A0A0MQU4	Selenocysteine lyase	SCLY	0.129081	-5.96621	1.09489	1.65842	-2.07256	0.238331	1.00483	-0.695882	-2.06639	0.474615	-0.146015	-4.18563	-1.10657	-2.47282	-2.24708	-7.00272
A0A0A0MRJ7	Coagulation factor V	F5	0.714034	5.28471	4.99641	5.31614	5.52442	5.65727	5.89347	5.22509	5.36114	5.50655	5.34235	5.60074	5.4582	4.86794	5.57714	6.15244
A0A0A0MS08	Ig gamma-1 chain C region	IGHG1	0.973845	-4.44232	-7.3605	-5.21748	-0.999478	-0.251992	-6.55536	-2.07938	-1.19421	-4.29849	-3.2226	-2.99185	-4.23269	-1.23441	-2.7387	-8.02466
A0A0A0MS09	Ig delta chain C region	IGHD	0.809373	1.16456	5.16264	1.69973	0.200763	1.41961	1.85337	1.44431	0.117189	1.42091	2.51944	1.60003	0.582778	2.15502	1.84897	1.24586
A0A0A0MSA9	Poliovirus receptor	PVR	0.89713	3.38896	3.14938	2.39231	1.99006	1.43312	3.00399	2.92292	3.20891	2.75556	0.745697	3.36511	2.32033	1.49126	2.96929	1.19691
A0A0A0MSN4	Angiotensin-converting enzyme	ACE	0.360643	-0.909609	-0.779318	-0.539656	-1.24166	-1.73792	-1.18457	-1.3578	-0.978895	-0.778782	-3.73517	-0.66729	-1.7034	-1.91468	-5.08383	-1.62032
A0A0A0MTH3	Integrin-linked protein kinase	ILK	0.163989	0.483763	0.640543	1.02462	1.20364	1.35287	1.14805	1.87165	1.20312	1.82221	0.804466	1.24712	1.46843	1.23069	1.3323	1.13511
B8ZWD1	Acyl-CoA-binding protein	DBI	0.185889	-4.4485	-6.14797	-6.32902	0.96904	-4.64167	-3.81955	0.539552	-3.611	-3.00926	2.09152	-5.02248	-0.855225	-7.94265	-4.60931	-5.64428
A0A0A0MTS7	Titin	TTN	0.442402	-4.74188	-5.47394	-3.05777	-3.431	-3.0948	-2.87122	-3.41541	-3.5224	-3.18218	-3.52856	-2.794	-3.25731	-3.42418	-3.5075	-4.87004
A0A0B4J1R4	4-hydroxyphenylpyruvate dioxygenase	HPD	0.615567	0.590342	0.29991	0.714136	0.327376	-1.48792	-0.253471	-2.27777	0.719776	0.236949	-0.83346	1.59311	-3.06248	-0.863868	3.63303	1.77544
A0A0C4DFP6	Cartilage acidic protein 1	CRTAC1	0.126194	4.70804	4.22049	4.82389	4.62632	4.17427	4.80092	4.66287	4.92969	3.89177	4.19176	5.33671	3.4983	3.33132	3.1167	3.58996
V9GY00	Phenazine biosynthesis-like domain-containing protein	PBLD	0.543716	0.768662	-5.24149	0.149609	-5.00759	-6.17695	-4.21078	-4.22803	-4.43324	-4.76221	-6.67961	-4.36867	-5.09707	-6.01268	0.469113	-4.34228
A0A0C4DGZ8	Platelet glycoprotein Ib alpha chain	GP1BA	0.194605	4.39218	5.09212	4.95514	5.25969	5.12692	5.15112	5.05011	4.92135	5.11175	4.15737	4.68367	4.61674	4.85658	4.38268	4.34879
A0A0D9SEN1	Prolyl endopeptidase FAP	FAP	0.847908	-1.66429	-5.16244	-3.29681	-2.22582	-4.59331	-1.96998	-2.57056	-6.09334	-2.03071	-1.79465	-4.06713	-3.90249	-4.94645	-1.88893	-2.10598
A0A0D9SFB5	Alcohol dehydrogenase 4	ADH4	0.0620783	-3.7332	-3.00855	-3.83707	-6.44413	-0.673457	-6.20952	-4.80983	-5.1663	-3.91139	-6.81752	-4.96628	-2.62376	-3.38261	0.672961	-1.22595
A0A0D9SFS3	2-oxoglutarate dehydrogenase, mitochondrial	OGDH	0.292617	-4.74123	1.88311	2.64165	4.07536	-4.97932	2.92045	3.10224	1.56119	1.42283	3.33704	5.27821	1.47	1.98087	-0.0437776	1.63306
A0A0G2JIW1	Heat shock 70 kDa protein 1B	HSPA1B	0.219006	-0.347319	-1.59141	-5.34541	-6.24478	-2.21082	-3.71564	-5.21377	-4.80625	-7.2072	-7.07322	-4.51349	-7.06162	-1.1375	-4.40315	-2.75073
A0A140T8Z4	Lymphocyte antigen 6 complex locus protein G6f	LY6G6F	0.184122	-5.82251	-5.12649	-1.73394	-5.41789	-4.67601	-3.17436	-3.38972	-1.11949	-0.487555	-4.75112	-3.70925	-0.680246	0.213811	-3.85358	-4.56386
A0A0G2JMY9	Leukocyte immunoglobulin-like receptor subfamily A member 3	LILRA3	0.376853	-4.8035	-7.05615	-2.56572	-3.98197	-4.35821	-3.74402	-0.595424	-5.28791	-1.73524	-2.85607	-6.70572	-0.465738	-4.45874	-1.08754	-2.38607
A0A0G2JNE7	Leukocyte immunoglobulin-like receptor subfamily B member 2	LILRB2	0.655316	-4.93026	-3.55835	-0.846111	-2.99576	-7.85116	-5.09173	-6.15676	-3.40242	-5.13869	-2.30159	-4.69516	-6.40433	-2.99739	0.386948	-1.75352
A6XMV8	Trypsin-2	PRSS2	0.12848	6.03035	4.5442	3.81507	4.33154	-0.700378	4.45866	3.67423	4.70772	4.46321	5.59712	3.81653	4.14916	-6.18356	-5.08743	3.70852
A0A3B3ISJ1	Vitamin K-dependent protein S	PROS1	0.00929351	7.12301	7.61312	7.84906	7.73763	8.38066	8.82466	8.05856	7.78904	8.80849	7.50637	9.25539	8.3173	8.63369	9.13848	9.19488
A0A0U1RQQ4	Endothelial protein C receptor	PROCR	0.337343	0.150144	0.482364	1.12363	1.34479	1.47549	1.35834	1.81036	-3.63288	1.33922	2.73861	0.418679	-5.03565	1.4349	-2.8369	0.897176
A0A0U1RR32	Histone H2A type 1-J	HIST1H2AJ	0.00923145	0.330607	2.50839	-1.00361	1.73834	0	-0.968214	-6.84729	-2.5155	-6.97765	-7.58013	-3.97021	-0.128928	1.6157	-2.93843	2.35046
A0A1W2PR11		HLA-C	0.0849259	1.75654	3.5947	4.17752	1.11423	3.3162	-0.679793	-5.06972	-0.461188	1.85897	-0.791584	-5.46953	0.301699	3.27054	1.43356	1.03212
A0A182DWF2	Thioredoxin reductase 2, mitochondrial	TXNRD2	0.122834	-1.16872	-4.62595	-1.7772	-2.35252	-5.61961	-4.6535	-5.28819	-8.17742	-4.44973	-4.28725	-2.94182	-5.09361	-2.58619	-5.14198	-4.41547
A0A182DWH7	Selenoprotein P	SEPP1	0.389332	7.28315	7.82574	7.50404	7.35888	8.22445	8.30509	7.94162	7.5386	8.24534	7.36877	7.7166	6.80415	7.3409	7.97083	7.69555
Q5VTI5	Pleckstrin homology domain-containing family A member 6	PLEKHA6	0.945484	-0.231677	-1.88181	-1.42551	-2.20227	-1.97596	-3.73472	-1.0342	-0.89686	-0.302214	-2.93782	0.605018	-2.26972	-1.51667	-4.15817	-1.71085
A0A1B0GVD5	Cathepsin D	CTSD	0.834469	2.50203	0.36166	0.334622	-1.16668	0.685622	0.591446	2.9206	0.538011	0.909894	-0.0973072	0.693602	-0.0865046	-1.32437	2.59092	0.815465
A0A1B0GW82	Alpha-aminoadipic semialdehyde dehydrogenase	ALDH7A1	0.237239	-3.33519	-2.07699	-0.787213	-0.396858	0.352964	-0.713262	-0.847052	-0.412972	0.382296	-0.925688	-0.298528	0.190786	-2.31916	-4.12422	-5.04492
A0A1B0GWI2	Ceroid-lipofuscinosis neuronal protein 5	CLN5	0.166827	-4.12328	-0.226294	-0.334751	-0.0444823	-5.0258	0.1371	-0.274471	-1.11797	-5.97966	-3.99388	-1.13838	-2.84061	-8.79633	-4.96575	-8.76396
A0A4W9A917	Ig gamma-3 chain C region	IGHG3	0.254291	4.7467	2.60626	5.51995	5.46008	2.04304	3.86748	1.4805	3.68014	3.2461	4.32073	1.95143	2.69206	3.16541	3.37946	2.65594
A0A286YEY1	Ig alpha-1 chain C region	IGHA1	0.874964	1.29078	0.765652	1.9491	0.730449	-3.81773	3.28529	1.77796	0.843946	-4.27266	-5.33806	1.89796	1.38699	-1.90576	-3.37577	1.80859
A0A2R8Y7U1	Tripeptidyl-peptidase 1	TPP1	0.221721	-4.74247	-0.773721	-0.415185	-0.479004	-3.9571	-1.25654	-5.7298	-4.46778	-4.41227	-4.08164	-3.71183	-4.48903	-3.79644	-6.17285	-1.30371
A0A2R8Y7X9	Hemoglobin subunit gamma-1	HBG1	0.304096	7.18593	-2.40733	-3.89105	-3.24081	0.474976	-2.11419	-7.38385	-6.63535	-3.1118	0.0674839	-6.6824	-5.22539	2.05467	-3.1263	-4.67392
A0A2U3TZU2	Glucose-6-phosphate isomerase	GPI	0.125925	-0.207928	2.1607	-0.469807	1.26424	0.892011	1.17157	1.81572	0.597942	-0.54383	1.43167	1.55098	0.872944	2.41544	2.62601	2.12434
A0A3B3IRW9	Protein CASC4	CASC4	0.697243	-1.67579	-5.76569	-7.13416	-4.05574	-3.24401	-7.12464	-0.594058	-4.00468	-4.31842	-1.40205	-1.00951	-6.15803	-5.65879	-5.58007	-5.04699
A0A3B3IS80	Fructose-bisphosphate aldolase B	ALDOB	0.306515	2.89289	3.3438	2.70991	1.48208	1.73805	0.65495	1.9847	-4.38157	3.02118	2.3326	3.49781	-0.156263	1.01414	6.69464	4.27494
A0A7I2V2S1	Insulin-degrading enzyme	IDE	0.79531	-6.22767	-3.39593	-4.03485	-2.77901	-3.50557	-6.19863	-3.32669	-2.39599	-3.71879	-3.92553	-3.19226	-2.11166	-3.78066	-3.94463	-4.44615
A0A3B3ISR2	Complement C1r subcomponent	C1R	0.629655	8.92363	9.59824	9.04539	9.2738	9.63045	10.2201	9.11058	9.41761	9.6724	9.26414	9.85157	8.74829	8.66606	9.48078	9.7475
A0A3B3ISS6	Transmembrane glycoprotein NMB	GPNMB	0.251904	0.581891	-0.176087	0.940834	0.22894	0.356098	0.328962	-0.506059	0.682391	-0.284302	0.42251	0.0222943	-0.0235157	-0.607478	0.519756	-0.547613
A0A3B3ISU0	Desmocollin-2	DSC2	0.328628	-1.6944	-5.70467	-3.12694	-3.28774	-5.49965	-1.69208	-1.16568	-2.84372	-6.38145	-2.54931	-1.90531	-4.73258	-5.98266	-4.44748	-6.88049
A0A3B3ISX9	Tenascin-X	TNXB	0.130533	2.14153	1.12314	1.85462	1.96105	1.52113	1.69172	1.76915	2.31899	1.4	1.3047	1.47286	1.63611	1.17629	1.19294	0.804061
A0A3B3ITF0	m7GpppX diphosphatase	DCPS	0.429159	-5.04831	-7.45887	-5.50044	-4.01629	0.878375	-5.76436	-6.01127	1.64918	2.01043	2.31491	-4.57875	-4.13441	-0.386015	3.44952	-4.67403
A0A494BZU0	Interleukin-6 receptor subunit beta	IL6ST	0.86749	1.88868	1.52857	2.86154	1.0926	1.60938	2.45962	2.34679	0.971048	1.51687	0.894093	2.47137	1.53322	1.56936	1.79263	1.80042
A0A494C1R4	Receptor-type tyrosine-protein phosphatase zeta	PTPRZ1	0.121052	-4.73488	-3.1633	-4.72757	-5.00764	-5.81915	-2.39508	-4.26521	-4.49222	-2.3612	-0.426226	-6.09364	-2.96561	-5.73375	-2.4307	-7.05473
A0A494C0D1	Succinyl-CoA ligase [ADP/GDP-forming] subunit alpha, mitochondrial	SUCLG1	0.447208	3.20661	2.7749	4.28681	-2.46965	-3.88419	-3.42741	-3.63213	2.89786	3.72843	-4.20546	3.13636	3.20149	3.07925	-3.12334	3.5449
A0A494C0G5	Agrin	AGRN	0.975307	-1.79168	-5.35318	-4.17295	-3.6728	-7.58428	-2.69028	-6.62117	-5.53949	-5.0062	-3.55908	-4.72498	-5.13925	-4.98227	-3.317	-5.49555
A0A499FJK2	Transforming growth factor beta-1	TGFB1	0.282953	-2.43066	3.19876	2.47311	2.25135	2.53442	2.96947	2.30249	-1.13046	2.58095	2.059	-3.02567	-4.76158	3.11944	2.01628	-0.451855
A0A590UJR3	Cullin-1	CUL1	0.475214	-4.83345	-7.02756	-4.71139	-3.74348	-4.25654	-3.96783	-0.494076	-5.75213	-4.09475	-3.28038	-0.873223	-6.02853	-6.44803	-3.11196	-1.32778
A0A590UJ96			0.351344	0.650421	-2.15458	-1.3675	-1.92229	-0.0376351	-3.26193	-4.60151	-4.02938	-0.653837	-0.73308	-4.17403	-2.31841	0.421462	0.818726	-2.78797
A0A5F9UY30	Trans-Golgi network integral membrane protein 2	TGOLN2	0.927106	-1.25666	-5.88824	-3.76218	-3.77201	-2.67028	-2.64809	-6.25975	-4.34593	-1.08456	-3.64696	-5.18301	-4.93422	-1.1927	-1.51169	-6.99584
A0A5K1VW95	Malate dehydrogenase, cytoplasmic	MDH1	0.285462	1.00304	-0.901781	-6.64662	1.51444	2.63933	1.21419	-1.19652	1.34584	-0.0161885	0.898716	0.494176	1.09925	2.2836	2.6093	3.16265
A0A5K1VW97	Aggrecan core protein	ACAN	0.530723	1.0313	0.707024	1.37796	1.56591	-0.418103	1.15625	-6.93295	1.29575	-0.369188	1.29703	1.49452	-0.452248	-0.0770507	1.61422	-0.698897
A0A804HJM5	Cysteine-rich with EGF-like domain protein 1	CRELD1	0.999398	-2.06122	-0.558127	0.385196	-4.44008	-5.76187	-1.12134	-4.71634	-0.87755	-5.58037	-0.386572	0	-1.3576	-2.55751	-6.8373	-1.91822
A0A669KAW8	Protein unc-80 homolog	UNC80	0.455552	-4.41162	-2.8981	-1.73791	-2.20835	-2.19377	-2.59909	-2.10001	-2.19633	-2.15548	-2.30034	-3.04235	-5.59391	-2.34314	-1.53126	-3.23662
A0A669KB69	Apolipoprotein A-V	APOA5	0.256695	-5.54597	0.215834	-1.24278	0.263787	-1.47067	0.399657	-3.01071	-0.459632	1.15756	-6.87083	-1.55135	0.293374	2.81041	0.296273	1.90471
A0A669KBE7	ADAMTS-like protein 4	ADAMTSL4	0.175214	-1.34049	-3.4835	0.258626	-3.45677	-5.39474	-0.129155	-3.26901	-0.0980657	0	-1.09386	-2.69726	0.261642	-5.81826	-4.35917	-4.37378
A0A6Q8PFJ0	Prelamin-A/C	LMNA	0.117603	1.8882	-4.75015	-3.13374	-3.62464	-1.37915	-4.25912	-2.36654	-4.85026	-2.41274	-1.70539	-4.73024	-4.57537	-3.61919	-5.08322	-5.24722
A0A6Q8PFK8	Heat shock protein beta-1	HSPB1	0.370562	-3.41593	2.62406	-1.63922	-5.32757	-4.89336	-0.142155	-0.189852	-4.40854	1.01861	-0.503712	-3.60168	-7.38617	0.0978061	-0.462315	-6.48745
A0A7I2V2D2	Plasma protease C1 inhibitor	SERPING1	0.347004	12.0805	12.8533	12.0293	11.9182	12.3426	13.5752	12.6469	12.1434	13.3455	12.2403	13.2444	11.6084	11.6758	12.2743	12.9251
H7C4K3	Integrin beta	ITGB1	0.971488	1.09103	-1.42512	1.53439	0.568526	-3.13826	1.43253	-1.45429	-0.974655	-0.460979	1.12881	-0.565562	-0.891636	0.292764	0.142705	0.0299844
A0A7I2V2G2	Stress-70 protein, mitochondrial	HSPA9	0.599505	-5.001	-6.65709	-1.53774	-5.28073	-3.25943	-2.00306	-1.7095	-5.15004	-1.29122	-4.68524	-2.54552	-3.89216	-0.835666	-4.38964	-7.81968
A0A7I2V2R5	Dipeptidyl peptidase 4	DPP4	0.290367	4.46783	5.57779	5.89646	2.96147	3.23663	6.24268	4.00355	4.88725	2.37777	1.29124	3.423	2.24661	3.05853	3.31378	2.78329
A0A7I2V2U7	Nucleolin	NCL	0.329435	0.0719519	-6.03572	-2.08339	-1.25205	-0.971786	-6.23411	-5.5751	-2.74656	-3.77722	-1.87718	-0.640487	-5.03209	-7.19697	-1.46937	-7.16424
A0A7I2V313	Cathepsin F	CTSF	0.355198	-4.28945	-6.49894	-5.91056	-5.40815	-2.22794	-3.89564	-6.32054	-3.8178	-2.6937	-6.36005	-3.9386	2.41472	-6.84643	-4.66397	-0.344186
A0A7I2V4K5	Carboxypeptidase	CTSA	0.520395	-3.72218	-5.57011	-4.14054	-0.415874	-1.36664	-3.25557	-0.146731	-1.01711	-6.62786	-4.6331	-5.23055	-1.0425	-0.75154	0.205401	-1.25472
A0A7I2V4Z0	Heterogeneous nuclear ribonucleoprotein Q	SYNCRIP	0.452463	-2.46779	-4.37708	-1.92571	-3.0146	-1.90339	-6.89502	-1.93557	-2.60811	-3.71675	-4.82928	-1.41939	-2.32362	-2.04943	-1.07114	-6.54222
A0A7I2V5M3	Cathepsin L1	CTSL	0.143349	-4.54638	2.29931	3.57849	-3.86041	-0.605134	-2.63287	-6.60093	0.0934955	-7.00234	-7.91306	-4.75738	-4.51581	-6.16199	0.896194	-7.34766
E7EX73	Eukaryotic translation initiation factor 4 gamma 1	EIF4G1	0.720183	-4.21501	-2.0931	-0.578285	-4.10449	-0.282489	-5.52408	-5.16699	-0.928689	-4.14477	-0.844782	-3.33257	-5.79706	-3.64241	-0.330379	-1.63069
E7ENS9	C-type lectin domain family 4 member M	CLEC4M	0.764702	-0.635575	-1.02808	-0.530527	0.185296	-3.15085	-1.30115	-0.0865138	-3.26894	-0.471711	-3.15641	0.317355	0.813231	-4.11219	-0.931324	-5.91032
A0A7P0T8D1	Angiotensinogen	AGT	0.183657	10.2003	11.1054	10.6926	10.1583	10.7837	11.7602	11.2301	10.6567	12.0266	10.4502	11.1228	10.3535	10.4736	11.3101	10.8585
A0A7P0TAK8	Neurogenic locus notch homolog protein 1	NOTCH1	0.0479568	-3.64485	-2.7374	-2.95549	-1.75311	-2.22024	-2.44843	-6.28195	-2.44826	-4.57532	-5.77439	-2.77495	-1.93094	-2.64128	-0.500764	-2.94136
A0A7P0Z463	Anthrax toxin receptor 1	ANTXR1	0.505578	0.501638	-3.42974	-0.782617	-5.36987	-0.95763	0.300665	-5.55111	0.963971	-0.855468	0.0539093	-0.807611	0.415508	-5.8996	-6.07757	-2.77547
A0A7P0T9I9	Nicotinamide phosphoribosyltransferase	NAMPT	0.886932	-0.923491	-2.99831	-6.55753	-2.83992	-4.86006	-4.57265	-3.81672	-5.31796	-1.7421	-0.428473	-5.26243	-1.10094	-5.18677	0.183559	-3.43997
A0A7P0TB26	Protein disulfide-isomerase	P4HB	0.404132	-1.97307	-1.61042	-0.279871	-6.61996	-1.32458	0.286664	-0.582569	-3.85888	0.874089	-2.74166	1.00083	-3.39739	0.541899	-0.650604	-0.162533
A0A7P0TA83	Reelin	RELN	0.4829	-0.824868	-2.34394	-0.967692	-1.42687	-0.536257	-2.65268	-2.0052	-1.02693	-2.8167	-1.9956	-0.936127	-1.1221	-5.29391	-0.610017	-2.23424
A0A7P0TAE1	Endoplasmin	HSP90B1	0.51557	2.52538	1.57736	2.24706	1.76841	1.51383	1.69172	0.992076	1.85674	1.57382	1.51203	1.57056	1.89034	1.44608	2.68439	0.418262
F5GZS6	4F2 cell-surface antigen heavy chain	SLC3A2	0.082718	1.1336	1.70565	1.19169	1.45557	2.5126	1.52969	1.36027	1.95477	1.61361	0.756426	1.04693	1.23768	-0.471946	0.491339	1.31794
A0A7P0TAQ0	Cathepsin S	CTSS	0.264839	-4.03668	-0.198187	0.982377	-1.29281	0.543483	-3.90602	-6.70825	0.58999	1.15045	-6.24987	1.89548	-0.133492	0.990889	-4.39941	1.48629
A0A7P0TAW3	Transitional endoplasmic reticulum ATPase	VCP	0.415218	2.01038	0.529897	-0.492232	-4.2606	-1.6989	2.64432	-0.838926	-1.24015	1.49335	3.10686	3.00002	-5.62757	-4.47659	0.869384	0
A0A7P0Z497	Peptidyl-prolyl cis-trans isomerase B	PPIB	0.532898	-2.38728	-5.56045	-6.66248	-0.773146	-4.0159	-0.929457	-2.68415	-0.681905	1.57081	-7.06561	-4.1869	-3.81957	-0.806744	0.750063	-4.75311
A0A804HKE7	Microtubule-associated protein	MAP4	0.200165	3.21431	3.50513	3.30751	2.70466	0.798932	3.17186	2.72115	3.15824	2.70206	2.6665	3.25689	3.23257	-6.64322	-2.12013	2.56791
A1L4H1	Soluble scavenger receptor cysteine-rich domain-containing protein SSC5D	SSC5D	0.146607	-4.50757	-4.39505	-1.97194	-4.91072	-1.32066	-0.579104	-1.15366	-1.58176	-0.223174	-4.62963	-3.64393	-3.49205	-2.34903	-2.57407	-3.86775
A6NC48	ADP-ribosyl cyclase/cyclic ADP-ribose hydrolase 2	BST1	0.588445	1.79287	1.48577	1.03924	1.87675	0.946456	2.18172	0.221205	1.43022	2.14762	-3.86051	1.68292	1.38979	-0.209645	0.458781	0.336174
A6NGN6	alpha-1,2-Mannosidase	MAN1C1	0.0539535	5.27436	-5.059	8.17043	-4.49269	-5.58226	3.64161	6.93427	8.07455	8.84689	8.48397	6.77288	3.85191	-7.07536	-3.89452	-5.00867
A6NJA2	Ubiquitin carboxyl-terminal hydrolase	USP14	0.215848	-2.51455	-4.69583	-5.26437	-4.53978	-2.0916	-3.41825	-1.65307	-3.24806	-1.01344	-0.0957909	-3.32321	-5.90722	-4.97629	-1.1042	-1.30499
A6XND0	Insulin-like growth factor-binding protein 3	IGFBP3	0.344562	4.59447	7.57951	6.72026	6.5293	7.00048	7.26116	7.30357	7.00832	7.7415	6.37872	7.05137	6.72748	6.55687	7.86241	7.44809
B0YIW2	Apolipoprotein C-III	APOC3	0.241268	9.66329	12.3647	11.8194	11.3467	11.8527	13.1331	12.7437	11.7152	12.9431	11.819	11.9801	11.2494	10.847	13.1985	13.232
B0YJC4	Vimentin	VIM	0.228506	-2.67555	-0.89147	-5.31916	-1.93559	-1.60636	-1.93739	-3.99555	-4.31829	-5.65765	-5.71822	-5.35057	-2.40674	-0.530915	-3.82406	-1.71008
B1AK87	F-actin-capping protein subunit beta	CAPZB	0.026924	-4.00413	-4.27284	-4.09606	-0.575591	0.396766	-0.206436	0.30434	-0.3313	0.578266	-0.23031	-0.114387	-0.168919	-0.612385	1.29197	-1.21712
B1B0D4	ADAMTS-like protein 2	ADAMTSL2	0.751652	-2.57185	-6.82792	-1.99492	-4.3531	-2.79247	-3.97329	-1.47003	-4.57933	-2.94014	-6.75856	-5.38536	-3.7477	-5.01006	-2.40822	-6.24831
B4DDF4	Calponin	CNN2	0.683664	-0.0254645	-7.93655	-0.035557	-6.50463	-0.737362	-0.152526	-0.878649	-5.21244	-1.02804	0.188919	-1.37117	-3.01534	-5.98078	-1.22108	0.382773
B4DNG0	Olfactomedin-like protein 3	OLFML3	0.275844	-4.95556	-6.37346	0.948493	-4.80721	-6.53516	-2.51749	0.234227	-6.30975	-0.875641	-3.19718	-4.51427	-4.62489	-5.12808	-5.06794	-5.03671
H0Y630	Serine/threonine-protein kinase 24	STK24	0.626549	-4.33493	-5.92313	-5.00396	-1.40431	-4.35862	0.105862	-4.13241	-5.06292	-1.35903	-5.31431	-3.83123	-4.76546	-4.83186	-0.0472503	-1.58163
J3QS39	Ubiquitin-60S ribosomal protein L40	UBB	0.332668	4.10039	4.26812	1.08338	5.81388	4.28071	4.92144	2.62215	3.92501	2.50687	1.55918	1.40429	4.57079	4.01811	7.50539	7.63256
B4E1Z4	Complement factor B	CFB	0.570185	10.718	11.1967	10.7014	10.8306	10.9781	12.13	10.9613	10.4994	11.7322	10.8144	11.6433	10.6137	10.5362	11.5402	11.1791
B4E3Q4	Adenosine deaminase CECR1	CECR1	0.0719598	3.55224	3.35741	3.05102	3.50856	3.44287	4.09471	1.51533	0.922605	0.466572	-2.87301	4.26124	1.06281	2.54178	1.89173	3.05252
B5MDF5	GTP-binding nuclear protein Ran	RAN	0.312838	-4.10614	-6.1965	-3.69215	-2.52868	-1.05866	-6.00374	-2.39726	-1.89655	-3.3388	-4.3658	-3.97654	-2.87631	0.957371	-3.48877	0.108873
B7ZLJ5	Protein G6b	C6orf25	0.615903	-5.02644	0.816375	-6.74869	1.40967	-1.23271	-0.963826	-4.17711	-4.09909	4.45874	5.4102	-4.78224	0.26853	-0.569673	-3.32164	1.25036
C9IY88	3-hydroxyanthranilate 3,4-dioxygenase	HAAO	0.906979	-0.176938	-5.7717	0.038555	-4.45506	-5.53033	-6.0394	-0.663776	-0.610906	-5.0259	-5.07718	-5.52776	-0.988827	-6.07924	-5.28189	-1.70086
C9J2C0	Tubulin alpha-8 chain	TUBA8	0.740573	-4.02981	-5.42803	-3.49577	-4.83806	-4.31281	-6.37997	-0.202972	-4.43944	-5.37032	-0.994427	-2.9832	-6.04584	-3.91173	-4.72373	-0.902147
C9JF17	Apolipoprotein D	APOD	0.109826	11.1373	11.2681	11.0328	10.7203	11.8889	12.5225	11.5719	10.9231	12.021	11.4103	11.8098	10.6549	10.5237	10.7637	10.9315
C9JG08			0.0550529	2.18834	1.93458	1.62035	1.26741	0.952117	2.35869	0.837623	1.46011	0.637039	1.97963	0.382449	1.37526	0.866585	-1.22108	0.554699
C9JIF9	Acylamino-acid-releasing enzyme	APEH	0.644282	-1.45842	-2.1898	-0.856517	-4.26871	-6.27258	-0.370415	-1.3613	-6.47006	0.209239	-0.108707	-4.99376	-3.40403	-0.823312	-1.09558	-1.46366
C9JIZ6	Prosaposin	PSAP	0.355038	-3.14216	-2.14235	-3.93827	-4.45704	-2.07697	-1.26321	-5.02881	-2.63335	-5.30437	-4.89642	-6.5779	-3.6661	-6.25179	-1.04891	-7.15898
E7ETT4	Propionyl-CoA carboxylase beta chain, mitochondrial	PCCB	0.432995	-1.32817	-6.92536	-3.14229	-2.42746	5.8833	-2.16601	5.49734	-4.31718	5.54094	-0.627451	4.14866	3.85883	-6.55235	5.70313	4.96429
D6RAX7	COP9 signalosome complex subunit 4	COPS4	0.0776068	-5.75781	-8.05474	-5.85493	-5.86082	-4.49533	-1.4181	-6.25737	-2.02272	-5.25037	-5.64649	-3.47854	-2.36967	-5.79867	-2.87356	-2.3299
D6REY1	Chitotriosidase-1	CHIT1	0.0106942	-6.12612	-7.79038	-3.96251	-5.07443	-7.00001	-1.82316	-1.89305	-4.47775	-3.60013	-0.25898	-4.86195	-3.51844	-3.2162	-3.34717	-6.58211
D6RF86	Cadherin-6	CDH6	0.821314	1.0549	-7.12772	-0.430344	-2.60103	0.573935	-4.06851	-6.3657	-0.174192	-1.34499	-2.04865	-0.478738	-1.9005	-1.4651	-1.3408	-6.35325
D6RGG3	Collagen alpha-1(XII) chain	COL12A1	0.417588	-3.55531	-5.60676	-4.2179	-3.54679	-3.00036	-3.71336	-3.37616	-5.27296	-6.99508	-7.07015	-2.97787	-4.23982	-6.81	-3.57148	-6.15125
J3KMY5	Epididymal secretory protein E1	NPC2	0.714422	-3.10553	-6.58686	0.357877	-5.69311	0.310415	-5.13472	-5.39723	0.722569	0.442428	1.04966	0.594562	-4.70489	0.0869263	-3.61287	0.250502
E7END6	Vitamin K-dependent protein C	PROC	0.0429378	5.08451	5.78693	6.04002	5.77074	6.2689	6.96946	6.58724	6.20016	7.496	6.12712	6.68214	6.09317	5.70304	6.76867	6.67464
E7ES33	Septin-7	2022-09-07	0.671529	-5.93405	-7.07263	-0.818989	-4.86045	-1.25055	-3.99236	-1.29767	-6.56655	-0.136593	-5.37795	-4.35085	-4.50934	-0.500317	-0.9021	-2.59257
E7EPS8	Protein-tyrosine-phosphatase	PTPRM	0.486285	-1.87951	-1.3774	-2.92439	-3.15256	-6.33198	-1.7489	-2.46864	-3.0177	-2.57423	-2.2233	-2.81135	-1.57099	-3.75516	-1.44759	-1.11041
E7EQB2	Lactotransferrin	LTF	0.493848	-1.17166	3.84275	0.840285	2.06868	0.65625	-0.237004	2.61721	3.1514	1.94934	2.30343	0.674525	2.89778	4.00704	1.06382	3.65346
E7ETH0	Complement factor I	CFI	0.128725	8.80107	9.61844	9.17483	9.33564	9.50399	10.6709	9.4786	9.34169	10.2083	9.63811	10.0664	9.29273	9.36576	10.3239	9.92349
E7ETN3			0.0853041	1.60852	1.64693	2.12016	2.07294	2.3996	0.636691	-0.188516	2.14997	2.45138	0.575974	2.62817	1.67927	2.26134	2.54717	1.83838
E7EUF1	Ectonucleotide pyrophosphatase/phosphodiesterase family member 2	ENPP2	0.275719	1.11141	-0.508821	0.10985	-0.67068	-0.397623	-0.544526	-1.31532	0.86824	0.218201	-1.26268	1.28557	-0.817473	-1.26002	-4.75409	-2.19515
E9PD35	Receptor protein-tyrosine kinase	FLT4	0.679169	-2.22072	-0.874397	-2.18077	-3.17225	-3.4741	-7.73008	-1.59913	-1.4731	0.0061801	-0.610397	-3.36711	-2.79311	-1.50112	-4.41424	-4.52788
E9PEP6	Neuropilin-1	NRP1	0.0870222	2.10247	1.88491	1.7147	1.87762	1.27062	1.46574	0.695301	0.863526	2.54503	1.51605	1.35968	1.41833	-0.315381	1.33768	-0.224711
E9PG40	Amyloid beta A4 protein	APP	0.502756	2.49519	1.36678	1.91154	1.88863	2.24034	2.82547	1.7313	3.25626	1.72805	2.19181	2.39899	2.07743	2.05285	1.98254	2.71788
E9PGA6	Complement C1q tumor necrosis factor-related protein 3	C1QTNF3-AMACR	0.459871	-0.651448	-0.516586	1.03644	0.406863	0.709095	0.62869	-6.17708	0.883219	1.12433	1.07879	0.0713867	0.417554	-3.99871	0.0484392	-5.42137
E9PGT1	Translin	TSN	0.0887381	-4.72613	-6.59131	-3.02807	-5.81932	-2.70437	-2.96204	-6.14083	-5.30295	-5.89276	-5.94662	5.20284	5.22591	-4.66834	0.884428	-7.55078
E9PHK0	Tetranectin	CLEC3B	0.171974	9.45729	9.89605	9.84217	9.40276	9.88431	10.5326	9.9626	9.60692	10.5047	9.9298	10.35	9.2315	9.23528	9.76589	9.78477
E9PHZ5	Cathepsin B	CTSB	0.320745	-0.407786	-6.87773	-4.82249	-6.09283	-4.52303	-0.19653	-5.40134	0.286094	-4.25289	0.524109	0.738859	-0.560939	-4.86318	-4.14322	-6.05321
E9PNR9	Protein arginine N-methyltransferase 1	PRMT1	0.547558	2.24003	-6.06267	-5.08572	-4.35519	-6.32615	-4.79216	-1.08845	-4.18231	-4.32795	3.86411	-3.56024	-4.83877	-2.80097	-4.14982	-4.39454
E9PLK3	Puromycin-sensitive aminopeptidase	NPEPPS	0.458264	-1.29331	-2.7358	-0.581978	-1.11642	-6.67778	-1.56016	-2.26495	-3.75189	-5.98646	-5.8595	-6.50663	-2.02302	-5.67784	-4.10174	-2.31029
E9PNA1	Galactosylgalactosylxylosylprotein 3-beta-glucuronosyltransferase 3	B3GAT3	0.905936	-5.32832	-7.50785	-3.426	0.466527	1.04936	0.444383	-5.41906	-6.66876	0.546973	0.110901	-5.00133	-4.23572	1.19856	-0.565538	-7.11175
F5GWF6	T-complex protein 1 subunit beta	CCT2	0.0527789	0.169369	-0.604846	-4.13835	-1.89952	-5.56721	-4.00227	-0.864597	-1.10517	-2.02678	-0.498098	-3.68956	-3.60249	-6.35654	-3.72562	-10.7088
F5GZZ9	Scavenger receptor cysteine-rich type 1 protein M130	CD163	0.222057	2.84075	1.36746	2.4788	1.85369	1.98923	2.19262	0.317035	1.72613	1.67768	1.7198	3.11848	2.06118	1.91178	2.49872	1.50037
F5H5G1	Limbic system-associated membrane protein	LSAMP	0.991716	1.54796	0.0606522	1.64979	1.14201	-4.73984	0.495066	-4.99349	0.816203	1.71798	1.64704	0.490173	0.372489	2.50072	-3.77007	-0.842894
F5H7Y6		RAP1B	0.483139	-3.62182	3.81492	3.65427	3.50722	2.84664	-0.00939569	-5.04553	-4.28356	4.22966	4.67287	-3.87842	-5.46743	3.77566	-3.28377	3.35422
F5H8B0	Coagulation factor VII	F7	0.0166736	4.30391	3.64451	4.62442	3.82541	4.21789	5.16122	4.51086	5.11336	5.11527	4.87473	4.97159	3.99668	4.06349	3.64462	4.62422
F6SYF8	Dickkopf-related protein 3	DKK3	0.489826	0.0631368	-2.08354	-6.59247	-4.24777	-6.37346	-5.17962	-2.21798	-1.27285	-6.10311	-4.54249	-0.754125	-2.02276	-3.41958	1.69599	-5.96167
F8W1R7	Myosin light polypeptide 6	MYL6	0.809232	2.79122	0.935621	1.12005	0.933386	-4.11109	2.28919	1.25053	0.831998	-7.07679	1.30463	1.47286	1.85997	-4.31579	-5.5489	1.20815
F8WCF6	Actin-related protein 2/3 complex subunit 4	ARPC4-TTLL3	0.272846	-2.34787	-0.967054	-0.701127	-5.29825	-5.43599	-5.0976	-0.126671	-5.65418	-3.83945	-3.36986	-0.563002	-3.25398	-1.08248	0.112181	-2.76264
G3V0E5	Transferrin receptor protein 1	TFRC	0.256329	-1.28941	-1.14105	-7.3585	-4.93875	-0.416458	-0.656075	0	-2.44437	0.741242	-0.873495	-3.56612	0.431347	-2.757	-1.34192	-5.81934
G3V2W1	Protein Z-dependent protease inhibitor	SERPINA10	0.265825	5.17912	6.44701	6.00853	6.03413	6.29566	6.50874	6.74343	6.24373	6.43454	6.26485	6.95317	6.22641	5.5061	6.67776	6.50228
G3V5Z7	Proteasome subunit alpha type	PSMA6	0.390171	-1.24854	-6.31221	0.0120673	-7.24973	-4.02865	-1.74901	-4.85622	-0.696333	-4.34412	-2.82566	-2.63529	-4.26017	1.18006	-2.90816	1.065
G3XAK1	Hepatocyte growth factor-like protein	MST1	0.723647	5.75216	5.9452	6.34088	6.23341	6.09819	6.65507	6.54184	6.47734	6.6729	5.42982	6.88077	4.85856	6.18243	6.52288	6.38982
G3XAP6	Cartilage oligomeric matrix protein	COMP	0.832144	5.13719	3.02569	4.45991	3.71732	3.79681	3.97362	3.73005	4.49885	4.15689	3.68886	4.58702	4.00158	4.05822	4.51738	3.82423
H0YDW7	CD44 antigen	CD44	0.114032	5.11814	4.78071	5.00233	4.93893	4.93699	5.3754	5.2995	4.83506	5.34654	5.32545	5.58308	4.34758	4.87802	4.28554	4.6628
H0Y755	Low affinity immunoglobulin gamma Fc region receptor III-A	FCGR3A	0.354705	-3.54386	1.68596	2.41917	4.39068	-4.62491	4.03565	1.03196	-4.5841	3.39824	1.40942	-3.73542	-6.82219	-4.02797	-1.74912	4.04891
H0Y9S2		KCTD8	0.0966652	-5.80592	-4.70095	-4.06843	-4.70932	-2.46917	-5.10458	2.56159	-5.64609	2.02094	1.47457	-2.57817	-3.44986	-4.45852	-4.65593	-7.10356
H0YAC1	Plasma kallikrein	KLKB1	0.312406	8.02537	9.6532	8.84765	9.19212	9.5144	10.5573	9.59276	8.76419	10.323	9.14317	9.69711	8.74936	9.31684	9.80268	9.74081
H0YBN0	Vacuolar protein sorting-associated protein 37A	VPS37A	0.931851	0.822071	0.988715	2.93999	1.21084	2.64649	1.85352	3.38082	1.18069	2.11508	0.86585	2.38074	1.75387	0.272564	1.74457	2.16796
H0YJW9			0.478702	0.576678	1.51964	2.1645	2.14788	2.58418	2.00295	1.39282	2.12256	3.05319	2.90796	2.55417	1.8108	2.10275	2.82856	1.6733
H0YKS4	Annexin	ANXA2	0.108651	-4.81048	-3.75901	-9.77158	-6.02827	-3.74718	-4.90523	-5.10121	-3.944	2.72034	-5.38319	-0.525554	0.0479623	-4.69259	-3.66253	2.34211
H0YNK6	Receptor protein-tyrosine kinase	TYRO3	0.968608	-4.86811	-2.15012	-0.781071	-1.20583	-0.13023	-1.7689	-0.828151	-0.657246	-1.22142	-4.00398	-0.514579	-1.90874	-1.35709	-1.55533	-2.68353
H3BMA1	Mesothelin	MSLN	0.959046	-0.343193	-5.27162	0.971222	0.0254578	0.936142	-0.093964	-3.93906	0.381241	0.403152	-0.271616	0.827947	0.365386	-0.420285	0.707519	-7.21906
H3BMH2	Ras-related protein Rab-11A	RAB11A	0.348468	-3.42433	-0.622924	-5.54042	-3.94075	1.05591	-5.80389	1.14162	1.6692	1.56837	1.74015	2.48497	-5.69481	1.30973	1.05433	1.28585
H3BRN4	4-aminobutyrate aminotransferase, mitochondrial	ABAT	0.393932	-2.18512	-5.68196	-6.88833	-1.47708	-5.25915	-4.02004	-2.53197	-2.70854	-0.505294	-4.9418	-2.5192	-3.53401	-1.80797	-3.68865	-3.29907
H3BRY5	Sulfotransferase	SULT1A1	0.839384	-1.88135	-8.06553	-4.62657	-1.41298	-3.95702	-2.62136	-4.8308	-3.17198	-4.3317	-3.85258	-2.5999	-0.615787	-5.04233	-6.4278	-8.50497
H7BY64	Proline-rich acidic protein 1	PRAP1	0.0565002	2.33187	-0.836087	-5.48788	-5.68243	0.466265	-4.40332	-5.93624	-4.32663	-2.70899	-1.59049	-0.985318	0.564599	0.453144	0.547917	0.411641
H7C1G4	Tumor protein p63-regulated gene 1 protein	TPRG1	0.745741	1.49145	-5.7414	-4.78909	-3.97197	-6.2787	-5.00778	-5.46849	-4.06104	1.81393	-5.04411	1.17794	-4.81038	-4.59112	1.16246	-4.92654
H7C2G2	NAD(P)(+)--arginine ADP-ribosyltransferase	ART4	0.293635	-6.51807	-5.30171	0.112194	-3.14551	-1.97558	1.27204	-6.61659	-5.55052	-0.945143	-4.56114	0.0885512	-5.01383	-1.52139	1.30309	1.64174
H7C556	Target of Nesh-SH3	ABI3BP	0.566501	0.158642	0.74504	1.08116	1.68993	1.36193	1.05791	0.898545	1.18717	1.77076	1.21071	1.05664	0.754478	1.815	2.13116	1.04121
H9KV31	Neural cell adhesion molecule 2	NCAM2	0.476855	-0.562807	-5.49616	-1.71514	-0.894344	-1.20015	-4.00847	-1.68613	-2.31257	-2.17056	0.188519	-0.784625	-2.16377	-3.35033	-4.72824	-5.00324
I3L0K2	Thioredoxin domain-containing protein 17	TXNDC17	0.289955	-5.33595	-4.44802	-3.60801	-3.19744	-7.07559	-4.41785	-5.56002	-4.32322	-4.12106	-0.152246	-3.52092	1.39345	-5.01076	2.96323	-5.55262
I3L145	Sex hormone-binding globulin	SHBG	0.236775	8.34186	7.70989	8.30328	5.29397	5.56057	7.93089	5.12678	6.25456	6.25992	7.43268	8.12115	6.20712	4.31977	3.38459	4.85053
I3L4N8	Actin, cytoplasmic 2	ACTG1	0.818918	7.33476	8.19349	5.37735	7.32774	6.89882	7.75358	6.54266	7.26747	6.93647	8.21841	6.22678	6.90393	8.02853	6.98227	8.48556
J3KNB4	Cathelicidin antimicrobial peptide	CAMP	0.27843	3.53237	4.70268	5.00476	4.45854	5.30875	3.54018	5.10639	4.54284	4.27419	4.44238	5.56644	4.36358	5.24622	4.47125	5.42713
J3KPA1	Cysteine-rich secretory protein 3	CRISP3	0.43464	5.43701	6.21018	6.07201	6.00656	6.2919	5.96075	5.53953	5.77754	5.14079	5.91975	6.40404	6.10623	5.82127	5.70518	5.07603
J3QQR8	Intercellular adhesion molecule 2	ICAM2	0.535379	2.67675	3.33196	1.72118	2.83751	1.91258	2.82035	2.23247	1.97636	3.12049	1.88635	2.73945	1.99869	2.11235	1.38209	2.27087
J3QRS3	Myosin regulatory light chain 12A	MYL12A	0.145236	-3.46834	-0.558737	-5.49813	-1.47617	-0.47186	0.645413	-3.96933	-4.29923	-4.43915	-5.89688	-3.76737	-4.15422	-5.61834	-4.7987	-6.77107
K4DIA0	ICOS ligand	ICOSLG	0.554068	1.83144	1.87049	2.14905	2.27789	0.622899	1.79549	1.33104	2.72653	0.890459	-5.83388	2.28398	2.56049	-1.15663	-5.53011	1.45323
K7EK07	Histone H3	H3F3B	0.804246	-4.64869	4.47488	-6.26969	2.76669	3.43033	1.19575	2.70177	1.41745	0.238068	1.30627	-4.70937	2.97479	3.49954	-5.76701	3.40499
K7EL50	Calreticulin	CALR	0.895145	1.0037	-1.93228	-6.29207	-1.54218	-1.19772	-4.6299	0.114584	-0.0941154	-1.26448	-1.19602	-0.571337	-1.25666	-1.13122	-2.2609	-2.85852
K7ELL7	Glucosidase 2 subunit beta	PRKCSH	0.118152	-0.574066	0.162092	1.34227	-5.15609	-0.866096	-4.08929	-3.94702	-5.95458	-4.95368	-3.98111	-6.21237	-0.779927	-5.92439	1.40679	-0.269983
K7EPJ4	Cartilage intermediate layer protein 2	CILP2	0.85017	-6.223	-2.13414	-3.02357	-1.64969	-4.28873	-5.07981	-0.811722	-5.33102	-5.65082	-2.18884	-1.0218	-4.07266	-4.02215	-2.72858	-3.93169
K7ER74	Apolipoprotein C-II	APOC4-APOC2	0.0508593	9.96735	11.1786	11.1675	10.8247	11.6301	12.799	12.6507	11.4909	12.711	11.4765	11.9137	10.6133	11.0177	12.1245	12.7366
K7ERG9	Complement factor D	CFD	0.224334	6.6947	5.82522	6.80003	5.71611	6.3458	6.28478	6.22407	6.02453	6.162	6.45395	6.53524	6.00106	5.60878	5.23655	5.83478
K7ERI9	Apolipoprotein C-I	APOC1	0.291192	12.5655	13.7733	13.3262	12.9516	13.4145	14.7055	13.8534	13.0889	14.3265	13.4054	14.0649	12.7218	12.5648	13.7672	14.2298
M0QZK8	Gamma-glutamylcyclotransferase	GGCT	0.763083	-4.16143	-5.12952	1.21681	1.67394	-5.23054	-4.60625	1.73348	-6.55102	1.3302	1.39319	-4.19306	-4.55417	-0.739533	1.74776	-7.59023
O00151	PDZ and LIM domain protein 1	PDLIM1	0.957525	-6.63762	2.31027	3.72641	2.43536	-0.0662737	-0.202341	-2.6779	1.07117	3.01751	-0.215675	-0.599808	0.103449	1.77612	-4.07018	1.82727
O00187	Mannan-binding lectin serine protease 2	MASP2	0.26966	3.80634	4.13513	4.57073	4.13251	4.69357	4.62898	5.23274	4.36401	5.34946	4.39279	5.44327	3.78803	4.27762	4.77707	5.16678
O00299	Chloride intracellular channel protein 1	CLIC1	0.838061	-4.04919	-0.543298	-5.21411	-0.365409	-0.472508	-0.0660907	-4.70843	0.448139	-3.73526	1.91666	-2.9017	-3.40291	0.10873	-2.56898	0.791988
O00391	Sulfhydryl oxidase 1	QSOX1	0.588945	6.51874	5.10548	5.52872	4.79223	5.04799	5.28949	5.19523	5.10428	5.0574	4.59939	5.61647	4.88984	6.0622	5.1537	4.66026
O00533-2	Neural cell adhesion molecule L1-like protein	CHL1	0.0753581	2.22199	2.53719	3.19818	3.05294	3.06361	3.12139	3.01026	3.2107	3.44451	3.48744	3.37867	3.03152	2.06867	2.21861	1.91245
O00592-2	Podocalyxin	PODXL	0.257691	-0.433415	0.059907	-0.627432	-0.18637	1.51555	0.367692	1.04267	0.244108	0.0122862	-0.494696	-4.85057	0.837338	0.886408	0.343858	-7.63933
O00602	Ficolin-1	FCN1	0.584798	1.59152	-2.43348	-6.11663	-3.10094	0.897894	-5.31811	-6.07154	1.36345	-5.36601	-6.11629	1.09071	-5.51284	-5.82909	2.19333	-8.09945
O14498	Immunoglobulin superfamily containing leucine-rich repeat protein	ISLR	0.108004	0.100461	-0.410626	0.659472	0.0292228	-1.33438	-0.953191	-1.25545	-0.975239	-2.17128	-1.13463	0.456468	-0.911375	-5.36752	-3.21434	-2.07287
O14791	Apolipoprotein L1	APOL1	0.0941521	7.4296	8.66231	8.65255	7.91889	8.78259	9.40079	9.09343	8.42392	9.93034	8.5909	8.34127	8.79003	8.87843	9.77705	9.36505
O14818	Proteasome subunit alpha type-7	PSMA7	0.84979	-1.10268	-5.19635	-1.02369	-2.70311	-5.88991	-5.43131	-2.25026	-6.84593	-5.08247	1.32895	-4.49289	-2.53922	-7.35911	-0.0198141	-6.727
O15031	Plexin-B2	PLXNB2	0.802532	-2.53966	-3.33225	-5.69329	-3.96452	-4.52758	-2.66902	-2.50971	-1.69418	-5.16036	-4.89314	-1.96678	-2.4618	-5.22233	-5.82502	-3.38408
O15144	Actin-related protein 2/3 complex subunit 2	ARPC2	0.813559	-0.821097	-7.15562	-5.41643	-4.947	-4.99077	-3.47797	-7.40097	-5.26881	-0.916879	-1.48715	-5.73725	-5.3147	-0.692851	-3.09725	-8.28462
O15511	Actin-related protein 2/3 complex subunit 5	ARPC5	0.408289	-1.80074	-5.51273	-4.14392	-4.03668	-4.55287	-5.05544	-5.83386	-5.99653	-4.78215	-0.551239	-2.76341	0.387841	-0.284433	-3.96523	-6.36716
O43157-2	Plexin-B1	PLXNB1	0.0436094	-6.20729	-7.46957	-5.08944	-4.05592	-5.35623	-3.40394	-4.36989	-4.90506	-2.05655	-3.4949	-3.92594	-3.64337	-5.18994	-2.78863	-5.19563
O43505	Beta-1,4-glucuronyltransferase 1	B4GAT1	0.229091	0.122096	-1.9981	-6.01428	-3.2135	-4.9042	-0.338592	-5.10211	-5.25504	1.36928	1.28828	-6.76477	-5.60204	-1.32013	-3.39731	-6.80843
O43707	Alpha-actinin-4	ACTN4	0.993288	0.00677208	-3.56955	-6.06707	-3.62101	-4.61569	-1.94695	-4.13041	-3.1904	-1.56867	-6.51479	-2.58199	-4.04535	-1.86756	-5.05866	-4.45851
O43852-9	Calumenin	CALU	0.48576	-6.39697	-5.71858	-4.05714	-6.59826	-0.948637	-3.95953	-1.8819	-0.0787848	-6.10551	-6.1164	-4.31952	-3.77029	-4.61979	-5.86593	-8.59722
O43866	CD5 antigen-like	CD5L	0.179815	3.87365	3.70437	5.29409	3.2799	4.2134	4.23797	2.76433	3.93521	4.60181	3.74494	3.02891	3.9793	3.78936	3.09676	1.88867
O43895	Xaa-Pro aminopeptidase 2	XPNPEP2	0.934966	-4.72291	-2.50648	-2.52335	-3.94698	-5.78929	-5.29712	-2.64385	-5.37579	-3.04028	-4.26716	-4.45059	-4.08259	-2.31901	-6.78636	-3.49713
O60462-4	Neuropilin-2	NRP2	0.562939	1.83955	-7.1475	-0.245359	-2.26027	-1.4099	-0.593645	-3.48987	1.93428	1.16615	1.17109	0.860751	1.47088	-2.41037	-4.76932	-0.660491
O60664-4	Perilipin-3	PLIN3	0.541142	-4.11967	-4.3571	-1.05444	-4.62105	-5.58604	-5.02326	-0.453027	-5.04734	-0.460711	-3.64036	-3.97248	-3.91018	-2.35169	-4.78668	-5.64193
O60763	General vesicular transport factor p115	USO1	0.217639	0.158243	0.856508	2.17048	0.459167	1.77418	1.27591	-6.39135	-3.04954	-1.27406	-3.89415	0.945634	0.713083	0.404932	0.61394	-9.96761
U3KQK0	Histone H2B	HIST1H2BN	0.769233	-1.2095	1.78564	-4.04423	0.507181	0.803911	0.574935	-0.102262	-0.330826	-1.09747	-5.08101	-3.1181	0.593471	1.49479	-0.774397	0.298919
O75083	WD repeat-containing protein 1	WDR1	0.993245	-5.05072	-2.96565	-3.05868	-3.04467	-5.66622	-3.56013	-4.44332	-6.44887	-4.66496	-1.08933	-2.995	-2.36758	-5.95649	-5.3355	-2.96543
O75116	Rho-associated protein kinase 2	ROCK2	0.655821	-2.0584	-1.92706	-0.836679	-1.03331	-2.00302	-3.85042	-1.60148	-0.202433	-2.3668	-1.75795	-1.37639	-1.47427	-1.36308	-3.18708	-3.48908
O75339	Cartilage intermediate layer protein 1	CILP	0.957016	-0.121501	1.83798	4.00887	1.90303	2.45164	2.22886	3.6317	2.58928	-0.275614	3.23616	0.913304	2.95528	2.11981	4.09448	0.945773
O75356	Ectonucleoside triphosphate diphosphohydrolase 5	ENTPD5	0.692701	-4.68232	-5.80612	-2.81603	-4.02072	-8.24692	-5.57872	-4.38608	-6.31301	-1.81438	-6.47658	-0.586459	-4.29183	-6.13241	-0.5697	-7.6723
O75369-2	Filamin-B	FLNB	0.234724	-1.81372	-5.49949	-1.8859	-4.56579	-3.89883	-3.27268	-0.866042	-2.82957	-1.4936	-2.19304	-2.00409	-4.71231	-2.33865	-3.96607	-2.97935
O75636	Ficolin-3	FCN3	0.261246	8.65899	7.44571	9.43225	8.50028	9.31613	9.26402	9.79598	9.27858	9.80643	9.40385	9.99751	7.57337	8.94798	9.57205	10.3056
O75874	Isocitrate dehydrogenase [NADP] cytoplasmic	IDH1	0.642143	-0.0632861	-2.27813	-3.08199	-5.23069	-4.33165	2.42069	-4.37191	-2.59609	-6.4167	-1.09779	-2.28766	-3.32447	-2.29205	1.64755	-1.18776
O75882-2	Attractin	ATRN	0.0731729	6.86533	7.09973	7.16674	7.10373	7.243	7.87177	7.55643	7.31366	7.96828	7.30905	7.8223	7.04523	6.91511	7.86692	7.4965
O94919	Endonuclease domain-containing 1 protein	ENDOD1	0.551419	1.77906	-1.26201	0.401586	-6.63219	-6.73683	0.997284	1.11942	-6.95096	1.40817	1.77996	0.541732	-5.53718	-7.56787	-0.0181972	-1.21289
O94985-2	Calsyntenin-1	CLSTN1	0.134349	-0.763579	-0.685749	-0.764637	0.522641	-0.593431	1.09732	0.521231	1.11636	-0.286464	-6.61176	-3.85723	1.26356	-6.06243	-4.6726	-4.95893
O95274	Ly6/PLAUR domain-containing protein 3	LYPD3	0.337673	-0.680332	-8.69031	-1.6041	-5.46859	-6.24845	0.972575	-6.44722	-2.89908	-0.104853	0.789703	-0.375046	-3.0622	-5.81107	-5.94204	-0.535341
O95479	GDH/6PGL endoplasmic bifunctional protein	H6PD	0.895911	-1.45735	-1.87222	-1.05223	0.398009	-0.498937	-1.58104	-0.658019	-0.0719092	-0.699913	-2.74166	-0.144025	-0.541724	-1.45694	-0.641109	-1.97225
O95497	Pantetheinase	VNN1	0.37423	-4.2123	0.362169	0.526599	2.39172	1.87624	0.128217	2.9162	-0.0554407	3.43511	2.0158	2.40263	-1.1886	1.53834	3.72091	3.63339
O95714	E3 ubiquitin-protein ligase HERC2	HERC2	0.33881	-2.82388	0.63604	-0.0640137	-0.0454353	0.50772	1.5405	1.11495	0.90225	1.24684	-0.565977	1.08473	-1.29058	2.08343	-1.40885	-1.74696
O95822-2	Malonyl-CoA decarboxylase, mitochondrial	MLYCD	0.271556	-4.86541	-6.16792	-4.76	-4.01141	-0.712845	1.59538	-5.57155	2.10352	-6.08571	-4.90072	0.485531	-4.2224	1.24808	-1.68916	-0.686266
P00325	Alcohol dehydrogenase 1B	ADH1B	0.122981	-5.97572	0.928616	-7.01646	-3.32766	-1.56035	-0.192674	1.36991	0.236549	-1.11845	-0.0781002	1.65645	-4.81915	-2.38378	2.72556	1.22058
P00338	L-lactate dehydrogenase A chain	LDHA	0.861284	0.4789	1.60405	0.00848228	0.966181	0.237591	0.981995	0.0178128	2.31858	1.01325	2.11847	-4.30968	1.57758	2.86142	2.65482	1.69543
P00352	Retinal dehydrogenase 1	ALDH1A1	0.016869	0.486069	-1.99297	0.157775	-1.68361	1.28545	-2.77314	0.929516	-0.848093	-4.49138	-1.24481	1.38402	0.228882	1.71816	3.17836	1.86538
P00367	Glutamate dehydrogenase 1, mitochondrial	GLUD1	0.954324	-5.0323	-7.5569	-4.80866	-1.35877	-0.802618	-5.83368	-5.28811	-3.49884	-0.786401	-6.57529	-2.88155	-5.16046	-4.31325	-0.790632	-7.30184
P00387-2	NADH-cytochrome b5 reductase 3	CYB5R3	0.596385	4.75175	4.5273	4.74065	4.81613	5.20035	5.13608	5.40603	4.85292	5.21883	4.63948	5.17794	4.63007	4.19776	5.59404	4.78646
P00390-2	Glutathione reductase, mitochondrial	GSR	0.401647	1.77532	-1.46473	1.89453	-5.15405	-6.29643	-0.392238	-1.54423	-1.91475	0.318087	-0.169052	-0.234619	0.522385	0.601041	-0.78625	0.84481
P00441	Superoxide dismutase [Cu-Zn]	SOD1	0.625453	2.92518	0.662441	1.91783	1.89474	2.97767	1.64114	0.323158	1.98886	0.439734	1.16252	-2.8709	2.41824	4.00917	2.68376	4.27767
P00451	Coagulation factor VIII	F8	0.423372	-2.74768	-2.19539	-1.71395	-1.82065	-1.01031	-1.55588	0.00413938	-0.109763	-1.32671	-1.63168	0.239356	-0.686931	-5.92336	-1.93893	-2.3074
P00480	Ornithine carbamoyltransferase, mitochondrial	OTC	0.46461	-4.60005	-5.93762	-4.28275	-1.39117	-5.7697	-1.21927	-2.9645	-4.27103	-1.93332	-2.5193	-1.07463	-4.13419	-0.0694683	-5.06619	-8.28725
P00488	Coagulation factor XIII A chain	F13A1	0.544006	1.90196	0.533087	1.64462	1.63962	0.441323	1.49478	0.348858	2.43642	0.097879	1.78501	2.4024	0.607677	0.577268	-0.940216	0.490256
P00491	Purine nucleoside phosphorylase	PNP	0.433281	1.29881	-0.833273	0.259744	-1.33929	0.620342	1.74878	-2.83919	-0.42832	1.3432	-6.62192	-1.15486	-2.04887	2.95423	1.53529	2.0064
P00492	Hypoxanthine-guanine phosphoribosyltransferase	HPRT1	0.614984	-2.50783	-6.60477	-4.24942	-4.18444	-3.56568	-4.63864	-6.84763	-3.21284	-5.6695	-5.35478	-4.77618	-4.26959	-5.6483	-1.38644	-5.78901
P00505	Aspartate aminotransferase, mitochondrial	GOT2	0.705653	-0.121866	-5.70012	-0.0463886	-4.65236	-0.305508	-4.81439	-0.554814	-1.19204	-4.65293	-6.51349	-2.37265	-4.20771	0.858055	-3.72358	-5.58742
P00533-4	Epidermal growth factor receptor	EGFR	0.211953	-2.40488	-4.02631	-3.49352	-2.50617	-2.34029	-2.10429	-1.95518	-2.11327	-1.10554	-3.75312	-1.39125	-2.22702	-1.8884	-1.22882	-3.24683
P00558	Phosphoglycerate kinase 1	PGK1	0.65777	2.77916	2.51858	-1.09296	0.944981	1.11197	1.3553	-0.741686	1.5765	-0.833956	1.69672	-0.034897	1.66004	3.26326	-0.482521	2.9477
Q5T9B7	Adenylate kinase isoenzyme 1	AK1	0.333243	2.65583	-6.02328	-3.83082	-2.3562	-0.773866	-1.76411	-3.6499	-2.08038	-5.65663	-7.8606	0.367672	-4.55129	1.10455	-4.45246	-0.140849
P00734	Prothrombin	F2	0.294167	10.2532	11.2592	11.0102	10.776	11.3432	12.1945	11.2514	10.9608	12.2622	10.9226	11.6192	10.6204	10.5103	11.3905	11.7768
P00738	Haptoglobin	HP	0.0206795	2.84317	3.72276	5.47331	5.71272	5.97813	7.03289	8.49582	5.35715	5.48269	4.79613	5.74351	6.79631	9.14241	8.19762	9.23752
P00739	Haptoglobin-related protein	HPR	0.0224999	0.173716	3.81503	1.61096	4.86944	4.75768	5.33971	6.48959	5.16703	3.57018	3.72874	5.85843	5.8125	6.23592	5.852	5.61222
P00740	Coagulation factor IX	F9	0.119945	6.27956	6.79226	6.75116	6.58211	6.17125	7.25927	7.09592	6.3649	7.41987	6.67563	7.16763	6.67178	6.4724	7.46489	7.30728
P00742	Coagulation factor X	F10	0.118101	6.29879	7.50876	7.2443	6.94616	7.79195	8.37634	7.59836	7.45496	8.30935	7.46571	8.07279	7.09994	7.28432	7.75373	7.82054
P00747	Plasminogen	PLG	0.416314	11.2486	12.0369	11.7083	11.5873	11.8701	12.8704	11.904	11.6075	12.8447	11.4514	12.214	11.2094	11.4062	12.2184	12.231
P00748	Coagulation factor XII	F12	0.700053	7.51822	8.75005	7.66165	8.84898	8.36745	9.41683	8.20794	8.78703	8.40355	8.04531	9.22681	8.23639	7.24692	8.91914	8.74714
P00915	Carbonic anhydrase 1	CA1	0.326716	9.15186	7.42975	5.82396	7.88438	8.56888	8.83899	6.43426	8.04019	7.39407	7.27535	6.97742	8.33868	9.50009	8.17554	10.45
P00918	Carbonic anhydrase 2	CA2	0.427281	6.70882	5.28831	2.8827	5.55545	6.34277	6.33182	3.30229	5.86535	4.96854	3.4128	3.78139	6.13067	7.51864	5.1263	7.84007
P00966	Argininosuccinate synthase	ASS1	0.401512	-4.56127	0.820828	-1.55527	-4.02299	3.60756	3.61191	3.09268	2.41315	-5.27756	3.2329	0.691205	0.318848	0.00854417	0.615156	1.57501
P01008	Antithrombin-III	SERPINC1	0.383593	11.4093	12.8732	12.134	11.8217	12.4665	13.5428	12.2796	12.0606	13.1057	12.1791	12.6905	11.6842	11.5665	12.3768	12.6894
P01009	Alpha-1-antitrypsin	SERPINA1	0.299059	1.43786	-0.98972	1.2175	-0.150691	-3.21102	1.15507	2.05279	1.44694	0.0519325	2.15636	1.78779	1.37949	1.52807	-3.09305	-0.451014
P01023	Alpha-2-macroglobulin	A2M	0.714839	14.7786	14.6247	14.0615	13.2143	14.1698	15.2546	13.6306	13.8843	14.6404	14.199	14.6499	13.3915	12.9443	14.8325	13.9794
P01031	Complement C5	C5	0.548199	9.52187	9.97103	9.71228	9.68408	10.1172	10.8968	9.78672	9.53699	10.6002	9.78203	10.3395	9.39842	9.60071	10.4871	10.4242
Q5H9A7	Metalloproteinase inhibitor 1	TIMP1	0.982123	4.94604	4.07403	4.78049	4.2977	4.42964	5.55778	5.10879	5.57431	2.73128	3.34447	4.85514	5.05533	3.2308	3.96575	4.87603
P01034	Cystatin-C	CST3	0.152276	6.07326	5.65969	6.73957	5.24784	5.55825	5.72565	5.71502	5.00759	5.07453	5.3325	5.44761	5.26132	5.54066	3.92764	5.5003
P01344	Insulin-like growth factor II	IGF2	0.289269	2.61718	5.14069	4.97645	4.73328	5.1651	5.02802	5.58305	4.98251	6.06149	4.95609	5.17679	4.55076	4.43315	5.97766	5.13706
P01591	Immunoglobulin J chain	IGJ	0.324454	-1.0517	2.18453	2.08439	0.585461	2.05711	2.34671	1.4544	2.44127	1.70597	3.9031	-4.55219	1.64879	1.63525	1.87541	1.88981
P01871	Ig mu chain C region	IGHM	0.10891	4.07762	6.34608	6.07676	4.87681	5.7383	5.58169	4.66208	6.1491	5.84429	5.68549	4.40469	4.95589	5.3481	4.53805	3.80823
P02042	Hemoglobin subunit delta	HBD	0.633903	9.8976	-7.01816	-4.28572	2.17731	1.37536	-4.51961	-0.763344	-6.10015	-4.72116	3.58272	-4.80458	-1.19118	6.45673	-3.90011	4.1907
P02452	Collagen alpha-1(I) chain	COL1A1	0.661555	-2.06187	-8.418	-5.53376	-5.52762	-1.31522	-5.68079	-4.89821	-5.49517	-4.18181	-5.4552	-3.75288	-2.76921	-5.66108	-1.99398	-5.77428
P02647	Apolipoprotein A-I	APOA1	0.519931	15.7958	16.7756	15.8292	15.4007	16.1038	17.4409	16.0197	15.6208	17.1543	16.0394	16.67	15.3377	15.0496	16.5883	16.4897
P02649	Apolipoprotein E	APOE	0.451003	11.0732	12.0954	11.9298	10.813	11.9826	13.1575	11.8676	11.1627	12.2261	11.4922	12.1144	12.0057	10.9844	12.499	13.2718
P02671	Fibrinogen alpha chain	FGA	0.266036	9.50826	6.52631	5.79144	6.1676	7.17464	8.33052	6.49909	7.75419	6.89014	7.37925	6.91441	6.45753	5.94691	5.96999	6.36727
P02675	Fibrinogen beta chain	FGB	0.421717	6.99974	2.72649	2.06904	3.24127	3.67827	5.25724	1.2199	5.29046	3.23375	4.14873	2.81059	3.68639	2.49545	2.49066	1.75111
P02679	Fibrinogen gamma chain	FGG	0.24479	7.05555	2.42189	1.92731	3.27148	4.43332	5.48647	1.06705	5.30327	3.31234	4.3252	2.62372	3.60578	2.03567	1.92191	0.974772
P02741	C-reactive protein	CRP	0.0319521	5.3246	1.44375	4.62191	5.21964	4.06101	4.50924	1.96839	4.21515	-0.805837	3.41941	5.30706	3.73112	6.69988	7.07946	8.26454
P02743	Serum amyloid P-component	APCS	0.234035	9.37444	10.8151	9.66742	10.8267	11.5385	11.7846	11.5806	10.4182	11.4584	9.8379	11.3184	10.6377	11.156	11.5416	11.824
P02745	Complement C1q subcomponent subunit A	C1QA	0.214423	8.82143	9.72445	8.74852	8.68409	9.44147	10.0355	9.24059	9.19366	9.33444	8.97894	9.80914	8.46623	8.66767	8.50896	8.42301
P02747	Complement C1q subcomponent subunit C	C1QC	0.461813	9.8983	10.7662	9.44197	9.41074	10.4301	10.604	10.1468	9.82823	10.4174	9.35271	10.511	9.38709	9.37572	9.58816	9.46111
P02748	Complement component C9	C9	0.712318	9.92272	10.3836	9.79855	10.1235	10.3227	11.5098	9.8083	10.0162	10.7166	9.80211	10.6248	9.89702	9.84458	10.1631	10.5437
P02749	Beta-2-glycoprotein 1	APOH	0.540381	11.9408	12.3471	11.9395	11.554	12.4842	12.8367	11.6048	12.0097	13.2622	12.3813	12.417	11.5602	11.7659	12.2674	12.7998
Q5VY30	Retinol-binding protein 4	RBP4	0.136584	9.35031	11.5085	11.0349	10.5141	11.1783	11.963	12.0602	10.9368	12.4603	11.1238	11.5268	10.4923	10.4326	11.4454	11.896
P02760	Protein AMBP	AMBP	0.32243	11.0761	11.2758	11.2718	10.9247	11.6751	12.1597	11.6432	10.9341	12.5175	11.3544	11.8955	10.8678	11.1617	11.7837	11.8018
P02763	Alpha-1-acid glycoprotein 1	ORM1	0.328451	12.6814	13.554	12.4589	12.6439	13.041	14.4437	13.5114	12.8931	13.7358	12.8992	13.842	12.4008	12.1779	13.3101	13.7889
P02765	Alpha-2-HS-glycoprotein	AHSG	0.808318	12.5796	13.4957	12.9582	12.6259	13.2012	13.6327	12.8231	12.8604	13.6062	12.7941	13.6553	12.114	12.17	13.6266	13.0639
P02775	Platelet basic protein	PPBP	0.0911654	9.96769	10.4241	9.92749	10.3944	10.6074	11.8781	10.9069	10.8936	11.0413	10.15	11.1745	10.0911	10.5104	11.1192	10.9529
P02776	Platelet factor 4	PF4	0.317829	9.06762	10.1006	9.77913	9.95605	9.9294	11.3069	10.3548	10.2778	10.1432	9.58173	10.5218	9.02095	10.1273	11.1612	10.6768
P02787	Serotransferrin	TF	0.696679	-1.22616	-2.99849	-1.28579	3.2642	1.33091	3.04781	0.985006	1.16422	-1.2132	-3.99859	-4.87983	0.270537	-2.61195	0.906206	-0.0806467
P02790	Hemopexin	HPX	0.507989	12.4651	14.4967	13.5959	13.4166	13.777	14.98	13.9842	13.3052	14.6655	13.5533	14.5433	13.0879	13.0262	14.2164	14.3156
P02792	Ferritin light chain	FTL	0.888794	-3.09953	-0.312129	0.889701	-4.69406	-0.197143	-3.62247	2.65338	-6.44809	-0.56873	0.762804	-4.99855	-4.29698	1.33462	2.38012	2.65885
P03950	Angiogenin	ANG	0.130576	3.59405	2.95033	2.67532	4.38321	4.18602	4.48562	3.24939	4.37802	5.23512	4.74677	3.61663	4.08952	3.04098	4.14198	3.73943
P03951	Coagulation factor XI	F11	0.612019	1.69094	6.23625	4.86826	5.30424	5.60683	5.89827	5.24932	5.38611	6.09541	4.7198	4.86095	4.96112	3.9132	5.73342	5.58998
P04003	C4b-binding protein alpha chain	C4BPA	0.000411055	7.1404	8.49456	8.27663	8.79028	8.59849	10.0895	8.9405	8.71731	9.61568	8.01855	11.3442	10.0476	10.0692	11.2927	10.862
P04004	Vitronectin	VTN	0.24304	10.753	11.9223	11.6201	11.5355	12.0902	12.6288	12.0018	11.7255	12.8199	11.6722	12.0716	11.6007	11.3142	12.6186	12.6628
P04040	Catalase	CAT	0.993469	5.0079	3.69503	2.85442	4.35136	5.16153	5.01987	3.35483	4.79656	3.9795	4.30656	2.09153	4.15151	5.33495	3.8285	5.81749
P04066	Tissue alpha-L-fucosidase	FUCA1	0.163588	-0.802435	-2.17082	-1.31615	-3.80539	-3.17617	-1.10426	-1.28876	-0.572644	-0.950374	-2.69662	-1.12404	-0.843835	-1.11411	-0.847072	-1.94994
P04075	Fructose-bisphosphate aldolase A	ALDOA	0.243694	3.73799	3.25906	3.41328	3.37789	2.9344	2.16359	3.15406	2.80156	3.18525	2.96218	0.958404	2.5148	3.31948	2.74509	3.5538
P04114	Apolipoprotein B-100	APOB	0.778352	10.9416	11.7941	11.9943	10.417	11.4395	12.7761	11.7283	10.7207	11.668	11.2482	12.2355	10.5271	10.9707	12.0402	12.0299
P04179	Superoxide dismutase [Mn], mitochondrial	SOD2	0.915847	0.594549	-1.07119	0.860016	0.626957	-4.35178	0.343252	-1.77269	0.732216	-0.186755	-5.58288	1.47446	-5.37071	-3.55841	0.465687	0.736988
P04180	Phosphatidylcholine-sterol acyltransferase	LCAT	0.262753	5.34646	7.16831	6.928	6.75133	7.22358	7.60527	7.27741	6.89525	8.04078	6.74513	7.12179	6.62144	6.79742	7.51576	7.4538
P04196	Histidine-rich glycoprotein	HRG	0.67184	11.0942	11.7145	11.7863	10.8038	11.6866	12.9254	11.5284	10.6943	11.9678	11.9178	12.4057	10.0894	10.9629	11.5605	12.1909
P04259	Keratin, type II cytoskeletal 6B	KRT6B	0.993289	-6.81687	-3.81955	-4.91743	-3.35226	-2.70489	-5.89201	-5.3451	-2.51904	-5.73533	-1.39467	0.125828	-6.45487	-3.838	-2.57761	-9.00996
P04275	von Willebrand factor	VWF	0.912478	3.20311	3.84421	5.18148	3.18495	2.22041	3.36419	3.73965	2.85386	3.92779	2.99986	3.26602	3.56376	2.612	3.86964	3.37593
P04406	Glyceraldehyde-3-phosphate dehydrogenase	GAPDH	0.52888	2.64047	4.10262	-3.93364	2.76341	3.85387	2.91102	1.55968	3.11686	2.69097	2.93399	1.15456	3.79387	4.71607	2.66797	4.97496
P04746	Pancreatic alpha-amylase	AMY2A	0.904836	-5.90257	-0.277136	-1.74528	-0.262093	-0.97162	-4.77219	-0.0109128	-2.0071	0.106393	-0.0330639	-4.57708	-0.425248	-0.195803	-4.24714	-0.265275
P05019-3	Insulin-like growth factor I	IGF1	0.663809	0.595506	2.72358	0.311457	0.907157	1.19135	0.637238	3.12281	1.93237	2.99708	-1.99448	0.617925	3.18782	0.894039	1.15228	-5.33616
P05089	Arginase-1	ARG1	0.6673	0.551236	-5.21262	-5.28334	-1.05192	-5.34563	-4.45856	-0.0861554	-4.30696	-5.60967	-3.30207	-0.689442	-0.343453	-4.49116	-4.28707	-1.53725
P05109	Protein S100-A8	S100A8	0.813016	7.42455	9.10339	3.90316	6.07161	7.07633	6.99289	6.73648	6.10816	7.24607	6.57198	5.16151	7.34489	8.34496	6.83629	8.35497
P05121	Plasminogen activator inhibitor 1	SERPINE1	0.922557	1.18775	0.356047	0.26866	1.03784	1.3219	0.623629	0.97834	1.66605	-0.0204589	0.00658226	-0.463452	0.107427	0.968063	1.55599	1.59884
P05154	Plasma serine protease inhibitor	SERPINA5	0.2322	6.37509	7.23328	7.46413	7.11565	7.23829	7.31333	7.70699	7.29087	7.95653	7.3655	7.45104	6.32145	7.09454	7.12099	7.69439
P05160	Coagulation factor XIII B chain	F13B	0.157355	6.77223	6.97869	7.03241	6.73368	6.73768	7.82394	7.53724	7.32224	7.03188	6.68314	7.68567	6.99536	6.70074	7.19238	7.4642
P05164-2	Myeloperoxidase	MPO	0.691678	-2.36379	1.47962	-2.16934	-0.881903	-1.51666	-0.91001	0.351313	-0.320229	-7.00052	-1.63111	-3.05901	-0.612599	2.14641	-2.01968	0.10169
P05165-2	Propionyl-CoA carboxylase alpha chain, mitochondrial	PCCA	0.535657	2.449	2.16853	1.91049	2.69234	1.4626	2.54037	2.96255	2.77877	3.17305	-0.27339	3.28519	2.3974	-1.36927	-0.137263	2.30261
P05186-2	Alkaline phosphatase, tissue-nonspecific isozyme	ALPL	0.366367	0	0.260904	0.836406	-1.41289	0.051952	-0.668833	-1.05989	0.209316	-0.958543	0.563467	0.484148	-0.0663948	-1.03608	-0.878405	-6.48404
P05362	Intercellular adhesion molecule 1	ICAM1	0.467527	2.62377	-1.92951	2.07198	1.31138	1.21005	0.675348	-0.846522	1.20091	1.02711	0.468727	2.61087	1.39491	1.23466	1.6207	0.500789
P05388	60S acidic ribosomal protein P0	RPLP0	0.622216	-5.59568	-3.13049	-4.77418	-1.09122	-5.15794	-2.71967	-1.3671	-0.744204	-4.98915	-4.59828	-5.65587	-1.65993	-6.4036	-1.81481	-4.30352
P05451	Lithostathine-1-alpha	REG1A	0.117809	6.04901	0.931563	0.5807	0.263399	2.48842	-4.42629	1.43557	2.34778	-6.11184	-5.86951	3.16055	-2.08999	-4.30793	-5.10318	0.496904
P05543	Thyroxine-binding globulin	SERPINA7	0.432079	8.83551	9.12291	8.95805	8.09253	9.34667	9.06169	8.47174	8.8414	8.96655	9.00446	9.45608	8.2251	7.63641	8.69758	8.52777
P05546	Heparin cofactor 2	SERPIND1	0.238184	9.14343	11.1818	10.3075	10.388	10.6496	11.7635	11.5211	10.4367	11.3742	10.0659	11.241	10.2655	10.4887	11.4435	11.6557
P05976-2	Myosin light chain 1/3, skeletal muscle isoform	MYL1	0.622187	1.63625	0.488001	2.47025	2.46264	2.75288	2.00336	3.10829	-0.381951	2.92731	2.51031	2.3065	1.6003	3.25449	2.81675	2.83033
P06276	Cholinesterase	BCHE	0.484394	5.92017	6.64666	6.5739	6.85434	7.11467	7.15545	7.08205	6.37811	7.44368	6.9031	6.91753	6.05535	6.4113	7.58154	6.82126
P06576	ATP synthase subunit beta, mitochondrial	ATP5B	0.0119446	-4.67166	-1.50519	-5.90492	-3.71136	-6.94535	-1.92796	-0.06619	-1.74602	-1.22004	-1.49728	-5.50161	-2.41599	-4.97814	-4.48484	-2.55557
P06681	Complement C2	C2	0.807523	5.74147	6.10611	6.61438	5.74949	6.64266	6.58609	6.40859	5.95857	6.22956	6.08779	6.81398	5.82767	5.94633	6.90834	6.2129
P06702	Protein S100-A9	S100A9	0.957966	7.15219	9.60174	4.18918	7.03525	6.79567	7.47751	7.16192	6.74101	7.16266	7.11599	5.06886	7.60509	7.90003	6.6475	8.80482
R4GN98	Protein S100	S100A6	0.594385	5.10141	4.71851	2.00252	3.81423	4.49512	4.49054	1.95799	4.15362	2.70796	3.83082	2.46899	3.68794	5.27287	3.97601	5.29063
P06727	Apolipoprotein A-IV	APOA4	0.96846	12.9977	12.5404	12.3522	11.8337	12.0695	12.9712	12.6005	12.074	12.3608	12.2159	12.8104	12.0358	11.5985	12.0917	13.4514
P06732	Creatine kinase M-type	CKM	0.181123	-4.74219	-0.472093	-3.82173	-1.42802	-4.17071	-5.12425	-3.05655	-1.98529	1.47033	0.873884	-2.46406	-0.0738712	-0.561149	0.333898	1.14199
P06733	Alpha-enolase	ENO1	0.826523	1.00526	3.09797	-0.315511	1.77091	2.16465	1.58032	-0.0913269	1.62923	1.52508	2.92052	0.269064	1.93242	2.82074	1.70835	2.85247
P06737-2	Glycogen phosphorylase, liver form	PYGL	0.593714	-2.6844	2.26682	2.65716	2.84988	3.57916	-3.8643	1.08167	2.86531	2.46124	0.377234	1.87738	2.58045	3.21765	-0.664488	3.14804
P07093-2	Glia-derived nexin	SERPINE2	0.491625	-1.25341	-5.38187	-4.04844	-4.27864	-4.66282	-4.57035	-4.19122	-3.67791	-1.71983	-4.97133	-0.606113	-5.4887	-2.25932	-3.62036	-2.11509
P07099	Epoxide hydrolase 1	EPHX1	0.0142722	-2.619	-1.86824	-3.64135	-5.2743	-2.97857	-1.08163	-0.995615	-1.081	-1.25049	-2.0269	-4.25511	-3.47617	-3.20508	-4.10788	-1.33754
P07195	L-lactate dehydrogenase B chain	LDHB	0.229801	4.30763	2.7871	3.29861	3.04316	3.88528	4.32191	3.67458	4.10265	3.85679	3.91769	3.65599	3.73686	4.28604	3.33756	4.62124
P07307-3	Asialoglycoprotein receptor 2	ASGR2	0.583703	-4.96217	-0.773372	-0.0833914	0.0541077	-4.38491	-2.45042	-0.401331	-2.12382	-4.44791	-6.11618	-6.53749	-5.4566	-6.12568	0.0661529	-0.834161
P07357	Complement component C8 alpha chain	C8A	0.232806	8.60375	9.43499	8.95546	9.0249	9.69621	10.1379	9.39851	9.18382	10.1717	9.2179	9.58273	8.79645	8.68598	9.57289	9.39913
P07358	Complement component C8 beta chain	C8B	0.418049	9.11288	9.96642	9.63729	9.59854	10.1669	10.5663	9.97677	9.71106	10.5425	9.50896	10.2549	9.34732	9.24035	10.0951	9.9022
P07360	Complement component C8 gamma chain	C8G	0.551423	9.58534	10.2282	9.56043	9.74603	10.1819	10.6226	10.1254	9.6277	10.5837	9.95829	10.4407	9.4971	9.24168	10.4821	10.3552
P07384	Calpain-1 catalytic subunit	CAPN1	0.661729	-4.34105	-2.82865	-5.22968	-4.62221	-2.15736	-5.80783	-4.85293	-5.24105	-2.35695	-1.48517	-4.83716	-6.05046	-5.08353	-1.74452	-5.946
Q5JP53	Tubulin beta chain	TUBB	0.827549	-6.03601	-5.64961	-2.12965	-2.88268	-2.38575	-5.25811	-6.81327	-4.54825	-2.55249	-0.0017395	-3.89445	0.265176	-5.17707	-4.77429	-1.65963
P07451	Carbonic anhydrase 3	CA3	0.529017	-1.76016	-4.60117	-3.66413	-4.57954	-5.66117	-2.75259	-4.18997	-3.09754	-2.61689	-3.30453	-3.91544	-5.01375	-0.94161	-4.91033	0.887325
P07686	Beta-hexosaminidase subunit beta	HEXB	0.255304	-1.41232	-4.11126	-6.61889	-7.19884	-3.60893	-3.71751	-3.99147	-6.28841	-2.65857	-6.23077	-2.29515	-3.78722	-5.48057	-0.346863	-1.29882
P07737	Profilin-1	PFN1	0.677872	4.2463	5.47239	-3.37474	3.99107	3.12034	3.78682	3.39997	3.89704	3.37246	4.39118	-3.31992	3.62349	4.57353	0.512377	5.3987
P07738	Bisphosphoglycerate mutase	BPGM	0.372984	2.33992	-1.32101	-3.58479	1.13347	1.86899	-4.11283	-4.49288	2.4404	0.604646	1.00646	-0.929972	2.23831	3.17018	-0.123901	2.92209
P07900	Heat shock protein HSP 90-alpha	HSP90AA1	0.175893	-0.746536	-1.23285	-3.29313	-2.30975	-2.59091	3.2402	-0.931734	-1.02369	-2.75738	-1.52614	-0.825515	0.010009	0.722776	-1.51509	0.897926
X6RBG4	Uromodulin	UMOD	0.210734	-1.14017	-2.97049	-2.94443	-3.87336	-3.93839	-3.5425	-4.88004	-1.35792	-4.65349	-3.7339	-2.28393	-3.93455	-6.09678	-5.93249	-4.77986
P07942	Laminin subunit beta-1	LAMB1	0.0729743	0.626328	0.390523	1.17597	-3.20128	-2.9561	-4.2931	-5.1667	-0.94249	-1.7798	-4.38911	-2.23759	-2.72865	-2.65029	-2.85394	-3.07501
Q5TCU3	Tropomyosin beta chain	TPM2	0.369984	-4.05669	-6.38958	-3.73026	-4.37855	-5.17266	-5.47534	-5.95693	-6.43202	-2.40238	-3.95964	-5.22675	-4.76652	-1.49793	-3.72548	-3.06414
P07954-2	Fumarate hydratase, mitochondrial	FH	0.0666454	0.534508	0.0541852	3.1944	-0.0786998	-0.789221	-1.72536	-0.254536	-1.80023	-4.9081	0.115536	0.46796	-0.226217	-0.00700973	-0.354649	1.07633
P07988	Pulmonary surfactant-associated protein B	SFTPB	0.158778	3.86229	-3.14745	1.14978	-4.35559	-5.75336	-1.94011	-5.16202	-2.77049	-2.76544	-0.92803	-5.89151	-4.8588	-9.74713	-4.52985	-2.09174
P07998	Ribonuclease pancreatic	RNASE1	0.320309	4.38682	3.05417	3.97062	2.65253	2.2152	1.16986	1.82089	3.37953	2.60453	3.40056	3.36636	3.59918	2.67379	-5.16205	0.737214
P08133	Annexin A6	ANXA6	0.826356	-2.15796	-4.52427	-4.94319	-3.15051	-4.82353	-3.52002	-3.73306	-4.35459	-4.2992	-1.60289	-4.38945	-4.47189	-3.7824	-3.18486	-2.4868
P08185	Corticosteroid-binding globulin	SERPINA6	0.0112556	7.91343	8.91087	8.58676	8.29885	8.40404	9.31177	8.77358	9.19841	9.02288	8.20263	10.6719	9.0732	8.96628	9.64253	9.64394
P08236-2	Beta-glucuronidase	GUSB	0.942558	1.10517	-5.62486	5.16213	4.87739	-3.90372	-6.81475	1.76398	1.85227	-4.75996	4.36382	-3.39559	1.85941	2.53799	4.38361	-6.7422
P08253	72 kDa type IV collagenase	MMP2	0.246679	2.4383	1.18325	1.77118	2.01558	1.26635	1.60899	0.373419	1.47854	1.20012	1.43642	1.63595	1.03625	1.91393	1.05883	1.16027
P09210	Glutathione S-transferase A2	GSTA2	0.185266	-3.38313	-4.0188	3.04554	0.900926	-0.765907	2.8753	-6.87442	-4.21311	-4.62393	-6.00508	-3.81602	-3.15491	-3.46307	-5.11759	-4.70989
P08294	Extracellular superoxide dismutase [Cu-Zn]	SOD3	0.201079	2.49689	0.75931	7.64239	2.76631	1.89716	2.42974	0.473659	2.37489	2.95224	3.51702	2.40348	2.82055	1.77746	-4.92182	-1.19277
P08311	Cathepsin G	CTSG	0.818052	-3.43972	0.049565	-4.42956	-4.06286	-3.89472	-3.2083	-3.90744	-2.62821	-3.28073	-3.57862	-4.64777	-4.8215	0.110393	-2.70241	-1.34958
P08519	Apolipoprotein(a)	LPA	0.919939	1.91308	2.61861	3.23953	1.24877	4.62225	2.58451	2.3013	1.5574	3.24574	2.13574	4.21052	0.874318	6.14219	0.399315	-0.132717
P08567	Pleckstrin	PLEK	0.404136	-0.707318	1.16712	-2.57113	0.620806	-0.208317	0.492431	-0.495637	-0.494234	-0.703787	2.84338	-4.33309	-0.172318	0.0817166	-5.12278	1.91309
P08571	Monocyte differentiation antigen CD14	CD14	0.358809	6.67924	7.20594	7.3344	6.59095	6.89345	7.56141	7.11401	7.08425	7.83043	6.70865	7.77951	6.61072	6.57585	6.74025	6.7056
P08572	Collagen alpha-2(IV) chain	COL4A2	0.920307	-3.63619	-1.20781	-1.91291	-2.11381	-2.19039	-1.55205	-0.908875	-1.514	-3.94585	-2.28595	-1.66615	-3.43411	-3.39733	-0.0317234	-3.23798
P08603	Complement factor H	CFH	0.623619	11.5024	11.9236	11.6486	11.6068	11.8594	12.7485	11.7785	11.3851	12.6644	11.583	12.2226	11.196	11.2805	12.5149	12.616
P08648	Integrin alpha-5	ITGA5	0.0148447	-1.63238	-1.45054	-2.86181	0.494381	-2.14272	-6.0364	-1.01937	-3.20355	-2.79278	-3.60039	-0.880989	-0.99177	-0.70503	0.687578	-0.228232
P09172	Dopamine beta-hydroxylase	DBH	0.750509	2.62149	6.7024	5.48803	4.68268	4.92807	6.30049	5.32787	5.83367	5.48444	4.00152	6.14928	4.31914	4.4851	5.32965	4.80221
P09211	Glutathione S-transferase P	GSTP1	0.844145	-3.70006	1.7769	-3.24863	0.0590803	-0.963905	-4.90886	-0.201676	1.17367	-3.78218	0.322687	-6.97767	1.22575	-3.29846	-4.32125	1.96693
P09417	Dihydropteridine reductase	QDPR	0.311377	-2.78616	-3.16074	-2.27884	-5.27058	-1.36943	-5.00819	-3.69242	-3.75505	-5.07679	-5.14266	-3.09563	-4.25378	-0.737241	-0.728207	-6.60093
P09467	Fructose-1,6-bisphosphatase 1	FBP1	0.703894	0.0486865	-6.34824	2.8945	3.60876	4.54614	-0.351986	4.5936	2.23968	4.73101	1.56934	4.00908	1.42859	0.619912	2.90674	0.00463319
P09486	SPARC	SPARC	0.71626	5.1587	5.18416	5.41075	5.81319	10.172	6.61898	5.59803	6.64366	5.57305	4.47621	5.80216	5.07317	5.50342	5.94792	6.09404
P09525	Annexin A4	ANXA4	0.336346	-4.7539	-3.91971	-3.24173	-1.74407	-0.997765	-4.758	-5.09911	0.364702	-0.419204	-5.89965	0.302186	0.217524	-0.0876711	-4.971	-1.0459
P09622	Dihydrolipoyl dehydrogenase, mitochondrial	DLD	0.38028	-4.24634	-1.42661	-0.880161	-2.55248	-3.83626	-1.3876	-1.16482	0.885466	-0.993089	-4.58655	-2.08453	-0.827871	-1.54228	-0.266902	-2.09577
P09960	Leukotriene A-4 hydrolase	LTA4H	0.559501	-0.0941955	0.286484	0.43655	0.108954	-0.155825	-3.56038	4.00594	-0.209601	-0.998785	-1.29019	0.572239	0.925955	0.909682	0.077751	1.11541
P09972	Fructose-bisphosphate aldolase C	ALDOC	0.988751	-1.21748	-6.42632	-0.659446	-0.0718283	-6.58194	0.605111	-4.85604	-5.08043	-5.59924	-0.656921	-5.39074	-0.78699	-2.27984	-2.77964	-5.02064
P0C0L4	Complement C4-A	C4A	0.320144	5.39802	6.96886	7.01399	7.52073	7.9183	7.53622	6.91052	7.19985	8.39845	6.95285	7.85496	7.04619	7.42634	7.97252	7.97358
P0C0L5	Complement C4-B	C4B	0.246499	11.0524	12.1475	11.6818	12.2665	12.3849	12.5651	12.425	12.1332	13.163	11.9	12.7532	11.8863	11.7354	12.8034	12.6915
P0DJI8	Serum amyloid A-1 protein	SAA1	0.132416	5.92986	5.13635	5.14631	5.92	6.21343	7.96453	5.63529	3.72826	5.83917	6.24443	5.2247	8.06564	6.26949	8.57133	8.12507
P0DJI9	Serum amyloid A-2 protein	SAA2	0.093491	1.0722	-3.22966	-4.52033	-4.44873	1.44221	3.28366	0.583211	0.604324	-6.46496	3.91478	1.57604	1.31096	3.11795	3.25658	3.94774
P0DP25		CALM2	0.608878	-6.07712	1.20302	-7.92545	1.08013	1.23438	0.512314	1.47298	1.47954	-0.234367	-4.57723	-2.72541	-4.04145	2.93589	0.954833	2.69247
P10124	Serglycin	SRGN	0.609538	2.6677	3.1506	2.00412	2.40635	4.03049	3.75382	3.48279	3.19735	2.93991	3.10995	2.91301	2.74909	3.75946	3.76234	0.99551
P10586-2	Receptor-type tyrosine-protein phosphatase F	PTPRF	0.111068	-1.42766	-3.74739	-4.01279	-5.15327	-3.15128	-0.0695405	-2.35605	-1.63049	-1.07911	0.805819	-5.37685	-2.05009	-2.3077	-4.76772	1.19139
P10599	Thioredoxin	TXN	0.544364	1.86647	2.08294	-6.55249	1.008	1.14427	1.99485	-5.24565	-2.83356	-0.150741	1.98829	-4.4019	1.65825	3.82081	3.05995	3.56928
P10643	Complement component C7	C7	0.177837	9.50064	9.42241	9.60084	8.65771	9.28961	9.73728	8.58063	8.84218	9.53272	9.15343	9.17403	8.70114	8.51444	9.21439	8.33709
P10645	Chromogranin-A	CHGA	0.465557	-5.78806	-6.11829	-0.490794	-3.43305	-1.6231	-4.90275	-3.77647	-0.621559	-4.6829	-3.80718	-5.96742	-2.60629	-4.71683	-4.32445	-6.95697
P10720	Platelet factor 4 variant	PF4V1	0.805366	-3.42345	2.63826	2.8263	2.57088	2.82246	3.31536	3.14502	3.45512	-3.21242	2.25189	0.558202	2.45432	2.26817	4.15893	2.9152
P10909-6	Clusterin	CLU	0.368861	10.7656	12.1586	11.5967	11.1219	11.7177	12.951	11.4945	11.2677	12.5003	11.5816	11.7604	10.8563	10.9291	11.8904	11.9063
P11021	78 kDa glucose-regulated protein	HSPA5	0.912194	2.94738	3.46567	3.26609	3.53475	4.07938	3.92618	3.44763	3.46806	3.32774	2.89164	3.6984	3.08592	3.21387	3.78003	2.99536
P11142	Heat shock cognate 71 kDa protein	HSPA8	0.0425079	1.2563	0.305205	-0.328009	0.714103	0.862907	0.00230813	-0.359698	-0.42441	-3.05132	-0.0615044	-0.686582	1.12939	2.14474	0.78552	2.67865
P11150	Hepatic triacylglycerol lipase	LIPC	0.604578	-2.43022	-2.53983	-0.264254	-1.61587	0.808283	1.42168	-0.955405	-4.9898	-5.74776	-1.61929	-0.246644	-1.87188	-5.9464	-0.698132	-4.58952
P11216	Glycogen phosphorylase, brain form	PYGB	0.0611871	-0.901414	-1.89929	-3.71901	-1.76811	-3.26187	-5.56952	-3.48212	-6.95643	-4.01412	-5.25778	-2.91397	-6.58008	-5.21566	-1.35558	-2.18849
P11226	Mannose-binding protein C	MBL2	0.190141	5.58254	4.52816	5.10542	6.3511	3.85511	6.42139	7.03863	5.36764	6.78243	5.07985	7.94938	6.54193	4.91594	5.10746	6.74355
P11279	Lysosome-associated membrane glycoprotein 1	LAMP1	0.477328	2.03493	1.06674	0.642416	1.42726	0.903862	-0.334861	1.82819	2.06203	1.17236	-0.547337	-0.318989	0.957185	1.20523	1.36314	-0.997796
P11362-9	Fibroblast growth factor receptor 1	FGFR1	0.188655	-4.79644	-1.46524	-1.27449	-3.31897	-1.48952	-4.25306	-5.35954	-3.95301	-1.20479	-2.36563	-4.26322	-4.24511	-1.78564	-5.60071	-7.20381
P11413	Glucose-6-phosphate 1-dehydrogenase	G6PD	0.968258	0.717333	-0.273812	0.218401	0.581069	0.705674	0.0864457	0.307989	0.799233	1.41133	-0.260435	1.08938	0.596373	0.934963	-1.46155	0.595547
P11597	Cholesteryl ester transfer protein	CETP	0.53824	3.55821	4.70185	4.98402	4.98869	5.48554	5.29947	4.55246	4.24498	4.20368	3.99423	5.74775	4.46198	4.0332	2.96135	3.67372
P11717	Cation-independent mannose-6-phosphate receptor	IGF2R	0.566821	-0.806357	-5.94125	-2.57646	-2.51883	-3.87745	-4.54214	-2.51783	-1.87954	-2.62605	-1.82998	-2.1246	-2.22592	-2.9554	-0.746228	-2.93017
P12109	Collagen alpha-1(VI) chain	COL6A1	0.475412	-0.464779	-7.08904	-0.921086	-1.63557	-0.070307	-1.91975	-1.4541	-0.36655	-0.517093	-1.91353	-1.09034	-6.00197	-3.73518	-1.13162	-2.52331
P12110	Collagen alpha-2(VI) chain	COL6A2	0.669977	-3.51579	-2.59666	0.621692	-2.14167	0.169903	-1.18585	-5.42028	-0.837882	-5.31791	-0.319963	-0.103259	-4.15116	-3.82085	0.521919	-6.51606
P12111	Collagen alpha-3(VI) chain	COL6A3	0.943541	1.03793	-0.885697	0.913465	-0.881817	0.282276	0.00951974	-0.548057	1.24041	0.0328498	-1.02291	1.22755	0.565835	-0.456096	-0.588183	-1.2249
P12318-2	Low affinity immunoglobulin gamma Fc region receptor II-a	FCGR2A	0.174526	2.2342	1.02276	1.84537	0.871581	1.50049	0.965138	1.06303	2.10435	1.23522	-2.84511	-6.52499	-0.463691	0.641142	0.376878	0.218735
P12814	Alpha-actinin-1	ACTN1	0.582358	0.59845	-1.34379	0.606508	0.9644	0.91266	1.62734	0.929516	-0.201762	0.775489	0.800983	2.06577	-0.0558349	-0.438845	1.43881	1.78052
P12830	Cadherin-1	CDH1	0.409682	3.64227	2.29428	1.60506	0.182976	2.02478	0.0586024	2.07126	1.56181	1.39127	0.715183	2.22219	1.27028	1.67432	1.20022	-0.0384713
P12883	Myosin-7	MYH7	0.693301	-4.85815	-3.35427	-5.01728	-3.19404	-4.06005	-5.436	-6.15942	-4.66836	-2.87788	-3.40051	-2.42107	-5.75906	-6.22392	-3.79731	-5.92168
P12955	Xaa-Pro dipeptidase	PEPD	0.274523	2.74222	1.79676	2.36996	2.99755	2.09479	3.05258	2.85546	3.03786	3.3191	2.18533	2.55505	2.03364	2.61112	3.32297	2.46153
P13473-2	Lysosome-associated membrane glycoprotein 2	LAMP2	0.151773	3.48673	3.48769	3.13549	3.49004	3.44814	4.05396	3.47968	3.82548	4.53598	3.34027	4.42164	3.81642	3.25213	4.57066	3.66289
P13489	Ribonuclease inhibitor	RNH1	0.519215	-2.29579	-2.01217	1.01816	-2.10162	-0.37019	-2.04286	-5.81192	0.728921	-5.10346	-1.7816	-5.57849	-2.5186	0.74911	-0.923463	-0.169035
P13591	Neural cell adhesion molecule 1	NCAM1	0.0732251	2.83615	2.7907	3.7152	3.25806	3.30329	3.42004	3.14458	3.77617	3.73678	2.98812	3.19625	2.96413	2.86402	2.88051	2.11438
P13611-2	Versican core protein	VCAN	0.393066	-3.08367	-4.34148	-3.50888	-5.58368	-2.54012	-2.918	-3.15846	-0.356646	-6.81052	-4.58139	-2.35285	-5.4756	-6.37461	-4.56249	-6.73743
P13639	Elongation factor 2	EEF2	0.367851	-5.90304	-7.39214	-2.50297	-3.84963	-2.42883	-3.70521	-3.7384	-3.5796	-1.60458	-2.69358	-6.44208	-4.93311	-1.6162	-3.31513	-7.69743
P13667	Protein disulfide-isomerase A4	PDIA4	0.499801	-0.0408451	-1.01566	-1.10883	-0.51596	-0.154926	-0.87899	-1.73068	0.692412	-0.0921011	-0.79281	0.807742	-0.695471	-1.14721	-5.34278	-1.25196
P13671	Complement component C6	C6	0.154628	7.96769	9.0356	8.38377	7.22717	8.55978	9.45837	8.59619	8.74659	9.4742	8.44057	9.00502	8.45683	8.00026	8.87648	8.65258
P13686	Tartrate-resistant acid phosphatase type 5	ACP5	0.908643	-0.981331	0.561944	0.347873	0.224837	-6.70442	1.58972	2.66939	-2.34261	1.60478	-5.98435	1.44133	-2.20795	0.773212	-4.81848	-0.86677
P13716	Delta-aminolevulinic acid dehydratase	ALAD	0.0856663	1.82759	-6.64889	-6.53966	-4.14801	0.239442	0.643455	-0.758244	1.21913	-0.446645	-0.145735	-0.302186	-0.299787	2.28413	-1.50074	2.6419
P13727	Bone marrow proteoglycan	PRG2	0.251961	2.29091	-0.250837	1.78398	1.05317	0.178019	2.56645	3.35144	2.8513	0.612645	1.10696	2.58202	2.08793	2.19553	-4.47894	-7.17066
P13796	Plastin-2	LCP1	0.543304	4.6746	4.86243	4.81814	4.42672	3.97997	4.68443	4.31221	4.70575	5.07974	4.73927	4.89524	4.15336	4.87067	5.07628	4.95462
P13861-2	cAMP-dependent protein kinase type II-alpha regulatory subunit	PRKAR2A	0.48582	-1.01173	-1.50811	0.15951	-0.411455	-0.485529	-5.83407	-1.3535	0.873329	-0.790241	-3.37398	-1.0809	0.18982	-0.676215	-5.35039	-2.38222
P14151	L-selectin	SELL	0.98315	5.54149	5.98837	5.01708	5.51138	5.64289	5.57192	5.45388	5.72684	5.61323	5.11699	5.98659	5.68922	5.60376	5.66032	4.59562
P14174	Macrophage migration inhibitory factor	MIF	0.720052	1.72494	1.13956	-2.21804	-5.53676	1.38828	-4.07701	-5.04796	2.10061	-4.73967	1.20691	-5.19303	-4.25201	-2.9685	0.650561	1.08003
P14543	Nidogen-1	NID1	0.688402	0.917659	0.317524	1.68863	0.0984283	1.59433	2.11908	1.01606	1.95644	-0.892283	1.28406	1.66486	1.04929	1.72087	1.12035	1.33989
P14550	Alcohol dehydrogenase [NADP(+)]	AKR1A1	0.551226	3.30641	1.81724	-2.71047	0.94804	-6.58569	-5.21117	-1.53395	1.12426	-3.84618	-4.73739	1.67533	1.55981	-4.49052	-6.15464	-7.77996
P14618	Pyruvate kinase PKM	PKM	0.253547	1.17366	2.54165	0.0991758	2.00114	0.812759	-0.250475	2.08736	2.04626	1.30377	1.6171	1.28579	1.95372	2.75008	2.44551	2.36523
P14780	Matrix metalloproteinase-9	MMP9	0.1256	-3.80086	-0.1103	-0.133429	0.173898	-1.4623	-1.65912	0.889586	0.0129595	0.941886	-0.790503	-0.620122	0.306494	2.38122	0.132908	2.26336
P14923	Junction plakoglobin	JUP	0.974991	-5.11083	-1.8211	-1.28361	-6.38534	-5.72928	-5.00254	-4.07871	-3.14136	-5.88995	-3.45579	-3.89433	-5.47305	-4.37254	-5.83929	-1.62042
P15085	Carboxypeptidase A1	CPA1	0.844485	-5.05176	-0.140951	0.422669	-0.435089	1.20426	-0.845104	-3.44864	-5.48077	0.172412	0.40056	-1.89004	-4.08961	-3.8361	4.50089	-0.311662
P15086	Carboxypeptidase B	CPB1	0.0823948	-4.18929	-3.90185	-5.92592	-3.76697	-5.79672	-4.82742	-4.99155	-5.10562	-3.73769	3.09401	-4.16756	0.96719	-3.64426	4.6396	2.26496
P15104	Glutamine synthetase	GLUL	0.584279	-4.53193	-5.6733	-3.214	-4.13812	0.0558861	-3.97859	-0.143444	-4.51518	-5.03344	-4.45325	-0.428268	-4.79842	-0.223515	0.369653	-5.83003
P15144	Aminopeptidase N	ANPEP	0.993553	3.60131	4.17783	3.3332	3.99373	3.937	3.34311	4.37905	3.70471	3.866	3.78087	4.95322	3.52266	3.62159	3.33144	3.77385
P15169	Carboxypeptidase N catalytic chain	CPN1	0.697122	7.04463	7.73192	7.54965	7.42316	8.00122	8.86644	6.58907	7.75315	7.52911	8.19055	7.84681	7.00548	6.6151	8.09186	7.67735
P15291-2	Beta-1,4-galactosyltransferase 1	B4GALT1	0.697312	-4.57184	-2.90282	-6.63778	-0.730839	-4.33684	-3.43664	-6.39537	-2.0366	-2.66795	-2.77912	-3.37752	-1.09965	-6.6464	-1.14594	-1.23561
P15924	Desmoplakin	DSP	0.216926	-1.13791	-1.22216	-0.463418	0.271882	-3.76411	-3.63601	-2.61472	-0.159188	-5.76371	-2.98167	-0.701217	-1.63698	0.0570902	0.858086	-4.03318
P16035	Metalloproteinase inhibitor 2	TIMP2	0.134974	-4.06948	-2.51279	-4.88383	-4.862	-2.3597	-1.07972	-2.47921	-4.49585	-2.50313	-1.05713	-5.26074	-2.54848	-2.36627	-5.82745	-5.16364
Q5TD07	Ribosyldihydronicotinamide dehydrogenase [quinone]	NQO2	0.348567	0.0984889	-4.88229	-4.92113	-3.8359	-5.31876	-2.0136	-5.4757	-1.0645	-4.43573	-0.683506	-5.60222	-5.63118	-2.41756	-6.0635	-3.54173
Q5R341	P-selectin	SELP	0.592453	-0.0202216	2.50425	-0.0134815	2.74968	2.22676	1.43062	0.477049	1.53035	0.741242	-0.260153	-0.875331	1.31646	2.45438	-1.06444	1.76204
P16233	Pancreatic triacylglycerol lipase	PNLIP	0.258023	-4.0694	-0.167898	-0.490623	-4.73806	-0.189467	-1.03313	-6.49533	0.263374	-1.84203	0.294619	-4.74729	-4.48043	-0.960715	-4.27956	-5.91198
P16284-5	Platelet endothelial cell adhesion molecule	PECAM1	0.715214	-5.43128	-1.04528	-1.60766	-1.57987	-4.49568	-3.92807	-3.18826	-4.37373	-0.763697	-2.27015	-4.7734	-3.72706	-1.01351	-5.04638	-3.60872
P16581	E-selectin	SELE	0.925594	0.734691	-6.2738	-2.69872	-4.48102	-6.93458	-4.61363	-3.40746	-0.755024	-3.04121	-5.53679	-3.55422	-5.57669	-7.38854	-0.919772	-2.91703
P16930	Fumarylacetoacetase	FAH	0.951127	3.14037	1.09489	1.942	0.974123	1.78844	1.86373	2.20655	3.32728	0.700335	0.604666	1.7796	1.05419	0.846399	3.61767	2.4096
P17066	Heat shock 70 kDa protein 6	HSPA6	0.232856	-0.0652787	1.1126	0.168416	0.981257	0.925429	1.23876	1.06313	0.679064	0.621147	1.23235	0.953219	0.711533	1.29723	1.04931	1.09059
P17174	Aspartate aminotransferase, cytoplasmic	GOT1	0.000731526	-4.7609	-3.67666	-1.70466	-3.64833	-2.08306	-5.25968	-4.44697	-5.75803	-5.50715	-4.87874	-0.754323	-3.8944	-0.447285	-0.885385	-0.0803675
P17301	Integrin alpha-2	ITGA2	0.932241	-2.41486	-4.1784	-2.86798	-5.59652	-6.87732	-5.64498	-5.44645	-1.96874	-4.43171	-3.32351	-1.74729	-4.75154	-5.58599	-3.44188	-7.52042
P17813-2	Endoglin	ENG	0.434777	1.04582	-0.30432	1.7497	0.402211	0.69447	-0.716258	0.645052	2.01228	1.24519	1.23471	1.31601	0.717611	0.106681	-1.11905	-0.268097
P18065	Insulin-like growth factor-binding protein 2	IGFBP2	0.148474	4.40006	3.77589	4.56344	2.45146	3.14503	4.39086	-1.25903	2.1598	1.49457	2.15594	4.7092	1.08099	2.03266	-5.82268	-1.18519
P18206-2	Vinculin	VCL	0.453594	0.299297	0.0378918	1.17773	1.1204	0.591086	1.34543	-0.0811197	1.09032	1.20862	2.22882	0.815978	0.713968	1.36649	0.335732	1.60312
P18428	Lipopolysaccharide-binding protein	LBP	0.849697	6.80626	6.36462	6.85235	7.06073	7.13124	7.52841	6.86808	6.18153	6.79462	6.57011	7.19549	6.44104	6.62211	6.99248	7.42216
P18669	Phosphoglycerate mutase 1	PGAM1	0.204408	1.16585	-3.03711	-4.07585	-3.99394	-3.49716	-3.03868	-5.20914	-5.44278	-0.894071	0.40056	0.201078	-0.537794	1.84087	-3.51946	-0.016825
P19021-6	Peptidyl-glycine alpha-amidating monooxygenase	PAM	0.475816	-4.37857	-3.32363	-1.7134	-5.72473	-3.38283	-6.80244	-4.57582	-2.09331	-2.96259	-3.6641	-2.155	-2.31585	-1.57303	-2.83969	-5.19063
P19022	Cadherin-2	CDH2	0.055358	-1.08713	-4.64438	-0.321089	-4.78426	-1.13171	-1.5255	-0.741043	-0.0318166	-2.9761	-1.3373	-2.51688	-5.48262	-4.00264	-5.25292	-2.94426
P19652	Alpha-1-acid glycoprotein 2	ORM2	0.394081	11.4196	12.6781	11.9966	12.0396	12.4455	13.5885	12.49	11.8861	13.0435	12.0938	12.7581	11.9698	11.8926	12.638	13.1735
P19823	Inter-alpha-trypsin inhibitor heavy chain H2	ITIH2	0.21825	11.2798	11.7941	11.6641	11.5176	12.1163	12.8911	12.0746	11.4275	12.9645	12.0094	12.2912	11.3197	11.3925	12.363	12.2281
P20023-2	Complement receptor type 2	CR2	0.471828	-1.86129	0	-1.24873	-1.60449	-2.14496	-1.25273	-1.82637	-0.311446	0.334068	-0.548323	0.132986	-1.41078	-1.48427	-1.10039	-2.80134
P20340-2	Ras-related protein Rab-6A	RAB6A	0.477448	-6.12562	-0.141682	-5.93221	-4.194	-0.738849	-0.248945	-7.88657	-2.53387	-4.14949	-5.08806	-6.90474	-0.577734	-0.392366	-0.494143	-0.673091
P20618	Proteasome subunit beta type-1	PSMB1	0.604536	-5.55308	1.19797	0.898906	1.13402	0.964219	0.0550309	2.03875	-0.128457	0.989833	-5.09903	1.32811	-1.56537	-3.57671	2.34538	-11.1167
P20742	Pregnancy zone protein	PZP	0.437869	-0.0364657	-0.821622	5.44111	5.81893	3.18108	8.18174	1.32276	4.86271	7.75454	4.04388	7.66146	6.66477	1.41073	-0.435512	-0.694791
P20851-2	C4b-binding protein beta chain	C4BPB	0.000304965	4.56754	5.50404	5.72257	6.38548	6.30978	7.73045	6.55529	5.97032	7.20522	5.82434	8.50709	7.52074	7.9573	8.464	8.78263
P20929-3	Nebulin	NEB	0.754222	-0.972154	-0.590853	-2.51926	0.507829	0.815815	0.971513	-2.05704	0.422008	0.853347	-0.140852	-0.0525087	-0.614583	-1.67227	0.806911	-0.0230582
P21291	Cysteine and glycine-rich protein 1	CSRP1	0.484208	-0.687945	-0.354325	-2.58463	0.900114	-5.35073	-4.26429	-4.90032	-5.13396	-4.21957	-2.89662	-4.89353	-4.19749	-6.04767	6.44473	-5.8814
P21333-2	Filamin-A	FLNA	0.654606	2.37637	2.06892	1.08171	1.13293	1.09356	1.30205	1.21334	1.38709	0.200941	1.971	0.317779	1.30594	1.30786	1.56493	1.82417
P21399	Cytoplasmic aconitate hydratase	ACO1	0.552394	0.167784	-5.95911	-2.97604	-3.70189	-4.42337	-4.55644	-4.95476	-3.07616	-6.25056	-3.24221	-4.25288	-3.61553	-3.70057	-3.62554	-7.32055
P21549	Serine--pyruvate aminotransferase	AGXT	0.670395	-0.461586	-0.297112	-7.1202	-0.108292	0.852766	-0.693273	-0.251419	-1.41925	-0.712985	-0.232647	-0.271554	-1.26732	-4.57703	-3.12146	-0.275018
P22033	Methylmalonyl-CoA mutase, mitochondrial	MUT	0.0515454	-4.39867	-7.38837	-6.17426	-4.6522	-3.90527	-7.13078	-4.10569	-5.69452	-4.66758	-4.19379	-2.69967	-2.22383	-1.80032	-2.35104	-5.94144
Q32Q12	Nucleoside diphosphate kinase	NME1-NME2	0.151723	-0.0695099	-1.86365	-1.06199	-1.63025	-4.95549	-1.0115	-5.05334	-4.39038	-4.00826	-4.15235	-4.95632	-0.57961	1.11169	-2.11226	1.09851
P22692	Insulin-like growth factor-binding protein 4	IGFBP4	0.529083	2.77189	1.90842	2.7051	1.58469	3.06074	2.47282	3.68804	2.7856	2.73262	2.24454	2.55954	2.28021	1.72398	2.95362	2.79744
P22792	Carboxypeptidase N subunit 2	CPN2	0.940336	8.60798	8.29183	8.07865	8.55195	9.68596	9.8998	7.58976	8.88751	8.221	9.06142	9.3928	8.90975	7.67352	8.68641	9.37647
P22891	Vitamin K-dependent protein Z	PROZ	0.547252	3.18389	5.54104	4.94963	5.11216	6.0846	5.07644	6.96074	4.8001	4.94498	5.64832	6.26227	5.81564	4.29144	5.64474	5.9211
P22897	Macrophage mannose receptor 1	MRC1	0.608269	-1.06938	-3.14538	-0.920337	1.51538	1.69524	-0.28784	-2.23889	-2.06884	-1.45449	-0.66514	-0.970882	-0.99185	-1.04454	-2.306	1.52006
P23141	Liver carboxylesterase 1	CES1	0.607532	1.06014	0.264274	0.520723	-1.25194	-0.23915	1.8287	-1.30231	-1.4071	1.48182	2.64324	0.158186	0.742193	-0.201686	2.34455	1.52179
P23470-2	Receptor-type tyrosine-protein phosphatase gamma	PTPRG	0.220482	1.32001	0.58094	1.08934	0.814834	2.14675	0.978305	2.18554	1.04714	1.16827	1.51304	1.46262	1.52415	0.777872	-0.856653	-0.243788
P23528	Cofilin-1	CFL1	0.642201	1.74487	3.03963	-4.01741	2.38611	2.43106	2.58279	2.4101	2.63479	0.518514	2.87439	0.476962	2.81834	3.12513	0.669316	3.07726
P24043	Laminin subunit alpha-2	LAMA2	0.0728149	-4.84174	-7.30549	-5.97881	-2.44799	-3.64731	-4.74005	-1.48683	-5.0257	-1.46642	-3.39395	-1.91638	-0.05506	-1.09664	-4.76434	-1.91643
P24298	Alanine aminotransferase 1	GPT	0.467562	-3.8512	-6.37402	1.40837	-7.65775	-2.90247	-3.7531	-2.83794	-2.7522	-0.136967	-4.10917	-3.58098	-3.85868	-1.28977	1.07364	-1.69489
P24592	Insulin-like growth factor-binding protein 6	IGFBP6	0.263051	4.27344	3.90929	3.97126	2.70787	3.94337	3.79419	4.82068	3.92119	3.87108	4.10899	4.19447	3.52407	3.30108	3.41824	3.56096
P24593	Insulin-like growth factor-binding protein 5	IGFBP5	0.576845	1.20818	2.67547	3.78582	2.14827	3.49444	2.57237	4.37113	3.89825	2.65712	2.78104	3.45441	2.10954	3.38788	3.73602	2.30022
P24666	Low molecular weight phosphotyrosine protein phosphatase	ACP1	0.132673	-1.84437	-7.43694	-6.68983	-1.06563	-3.82522	-5.33036	-6.96847	-0.423418	-5.3762	-5.49109	0.547041	-4.75476	1.51588	-4.20163	1.52442
P24821	Tenascin	TNC	0.424605	0.00166727	0.738531	0.207102	1.7352	0.56528	0.214015	0.921324	0.469697	1.68545	0.0744076	0.289017	0.501673	2.49311	1.64915	1.14826
P25311	Zinc-alpha-2-glycoprotein	AZGP1	0.34212	11.193	12.1752	11.4222	11.048	11.8927	12.9006	12.4053	11.445	12.5491	11.3309	12.4777	11.23	11.3681	11.3062	12.3903
P25815	Protein S100-P	S100P	0.0303319	-3.16304	0.213927	-2.32585	-3.79702	-2.96386	-3.73062	-4.45313	-5.3469	-6.55116	-4.57043	-4.05704	-2.19591	-5.18072	-4.0287	-2.60212
P25940	Collagen alpha-3(V) chain	COL5A3	0.130145	-5.28395	-8.06094	-1.52569	-4.04928	-1.3747	-0.889403	-2.09502	-0.387045	-2.56035	0.240082	-0.77754	-2.30948	-6.92744	-3.92517	-2.92095
P26022	Pentraxin-related protein PTX3	PTX3	0.146497	-4.58066	-2.90164	-7.63244	-7.25505	-6.74151	2.56118	-1.61279	-2.65619	-6.33801	-3.01211	-3.29668	-4.15105	-6.03182	2.24365	-3.68251
P26038	Moesin	MSN	0.855925	1.09071	1.02362	-0.434711	0.0373455	-0.00995885	1.50721	-1.16793	-0.241946	-0.795912	1.61941	-1.0269	-4.02	1.22517	1.29487	1.46733
P26447	Protein S100-A4	S100A4	0.0892791	3.00799	0.0652381	-3.96504	1.32223	1.27564	1.78367	0.795316	2.58156	0.149435	1.50675	1.30689	2.86592	4.82739	2.05246	4.75384
P26641	Elongation factor 1-gamma	EEF1G	0.396054	-3.3857	-3.91632	3.61474	3.75735	3.74719	-4.61395	4.0182	-4.68022	1.71539	3.31104	1.55008	1.38378	-5.79236	-4.44367	-6.27931
P26992	Ciliary neurotrophic factor receptor subunit alpha	CNTFR	0.770779	-0.791126	-0.718234	-4.77133	-3.11956	-6.03905	-1.25725	-3.86384	-0.0337577	-4.16656	-6.98805	-0.503505	-5.69651	-5.15556	-4.50082	-4.75323
P27169	Serum paraoxonase/arylesterase 1	PON1	0.385363	10.1658	11.7182	10.9028	10.8775	11.6744	12.1343	11.2767	11.2805	12.0479	11.0601	11.566	10.6249	11.0762	11.4824	11.8115
P27348	14-3-3 protein theta	YWHAQ	0.994422	-0.832523	-3.76587	-4.32245	-1.5683	-5.28251	-4.75081	-3.25425	-3.81943	-0.477872	-4.11231	-4.67079	-1.03207	0.670512	-4.83228	-5.92944
P27918	Properdin	CFP	0.594649	6.11524	7.00297	6.89859	6.76167	7.07539	7.35937	6.7581	6.77276	7.21599	6.87001	7.28359	6.25862	6.73306	7.36765	7.31988
P27930	Interleukin-1 receptor type 2	IL1R2	0.109902	-3.55563	-4.23306	-1.39848	-1.78224	-0.712114	-4.63907	-0.834558	-5.63708	-5.70725	-4.72193	-3.55709	-1.14586	-2.04711	-3.34459	-1.26123
P28066	Proteasome subunit alpha type-5	PSMA5	0.184712	-3.79092	-6.12793	-5.1727	-4.97713	-3.65518	-5.93321	-6.25079	-5.99765	0.202232	-0.410013	-3.41649	-3.89565	-1.4863	0	-1.37653
P28070	Proteasome subunit beta type-4	PSMB4	0.338489	-2.29458	0.15942	-5.07201	-4.88135	-2.45374	1.96702	-0.259466	-5.49805	-1.09036	0.485699	-0.258366	-4.39724	-1.65372	1.19804	1.0308
P28074	Proteasome subunit beta type-5	PSMB5	0.712645	-3.52251	-5.06086	0.95398	-4.97873	-5.01089	-1.16141	-2.70398	-6.15134	-5.2609	1.94385	-5.29962	-3.30075	-5.77236	-4.11008	-1.59645
P28332	Alcohol dehydrogenase 6	ADH6	0.818812	-0.325266	-4.66929	-6.60589	-6.12287	-5.49337	-4.25941	-4.04491	-5.83501	-4.36616	1.06135	-6.38254	-0.508653	-5.62774	1.18049	-7.22572
P28838-2	Cytosol aminopeptidase	LAP3	0.49764	-2.11826	-5.05495	0.168549	-1.62705	-1.79924	-0.751982	1.2279	0.356644	-4.1854	0.14756	-2.86924	0.663719	-2.13675	0.0118479	-2.63316
P29279-2	Connective tissue growth factor	CTGF	0.532391	-4.9249	-5.16163	-5.82608	-4.65449	-2.62063	-5.47401	-2.94917	-7.30413	-3.80066	-7.46148	-5.38988	-1.76836	-1.20482	-2.41271	-8.2452
P29350	Tyrosine-protein phosphatase non-receptor type 6	PTPN6	0.769917	-1.33298	-5.91225	-4.36795	-2.66448	-5.64136	-5.81111	-5.22194	-4.64862	1.47138	-2.90109	-2.31731	-3.45374	-7.6831	-3.6469	-5.5043
P29401	Transketolase	TKT	0.896787	0.866817	2.45877	-1.12239	1.1511	-0.0595254	0.0901628	-0.0891949	-1.60456	-0.431247	2.00684	-5.77112	2.20141	2.58065	0.560042	1.64204
P29622	Kallistatin	SERPINA4	0.176534	8.54994	9.62155	9.44356	8.69899	9.10139	10.1026	9.68771	9.07179	10.1494	9.42271	9.67188	8.72842	8.79781	9.7345	9.70384
P30041	Peroxiredoxin-6	PRDX6	0.814665	4.18275	1.35753	3.81709	3.41986	3.59612	3.2411	0.599162	4.2029	5.38019	2.54926	-0.382137	3.86311	4.9159	5.95312	5.15372
P30043	Flavin reductase (NADPH)	BLVRB	0.295594	6.20533	3.178	-1.33226	4.39036	5.74495	5.63301	3.30669	6.11937	4.64073	4.23837	4.11765	5.99035	7.01926	4.41607	7.21879
P30046	D-dopachrome decarboxylase	DDT	0.171256	0.488849	-5.60474	-3.68536	-6.08516	0.630275	-0.374799	-3.53431	-3.06435	-0.293502	-0.569078	-3.66117	0	2.73163	0.342229	2.69428
P30048-2	Thioredoxin-dependent peroxide reductase, mitochondrial	PRDX3	0.48229	-7.72883	-4.23243	-3.43805	0.107293	-0.785595	-0.360429	-4.30753	-4.91899	-4.87867	-6.85502	-4.23085	-0.333593	-5.99293	1.43881	-0.971747
P30085	UMP-CMP kinase	CMPK1	0.345392	-4.66247	1.28926	-0.333077	-3.25665	-5.15352	2.16578	0.184312	-2.94408	-5.94295	2.04737	1.27406	-3.42993	0.722694	1.64995	1.44899
P30086	Phosphatidylethanolamine-binding protein 1	PEBP1	0.979968	1.87951	0.0728934	-4.52123	0.313275	1.54443	0	-0.860478	1.01735	0.0917709	-0.0477123	-5.6417	0.136791	3.09162	-0.343587	1.41424
P30530-2	Tyrosine-protein kinase receptor UFO	AXL	0.583652	-0.78661	-2.12753	-1.18801	-2.50697	-2.6144	-7.10958	-2.40874	-1.46093	-1.8032	-1.29354	-1.33416	-2.04242	-1.19945	-4.40053	-6.88795
P30613-2	Pyruvate kinase PKLR	PKLR	0.496099	-5.39148	-3.05937	-6.18415	-3.66271	-6.11956	-6.90407	-2.94516	-3.93087	-3.74348	-0.538118	-2.91377	-5.1495	-3.76373	-4.70981	-4.94106
P30740	Leukocyte elastase inhibitor	SERPINB1	0.501785	-0.315756	2.24528	-2.44983	-1.42479	-0.194321	-5.94124	-0.887339	-0.248655	-3.06568	0.597212	-1.34025	0.659695	2.14597	-4.32259	1.55003
P31146	Coronin-1A	CORO1A	0.738525	1.9063	2.99255	-4.59693	0.970659	0.790953	-0.346192	0.598574	1.05332	-0.867036	1.06434	0.185552	1.10981	2.64326	0.0144177	1.86094
P31150	Rab GDP dissociation inhibitor alpha	GDI1	0.503421	-3.85177	-1.42615	-5.02885	-4.86531	-5.34879	-0.589307	-6.29622	-4.07749	0.269927	-1.35938	-5.39683	-1.22471	-5.76311	-0.422324	-0.678444
P31151	Protein S100-A7	S100A7	0.397324	-4.43448	3.33341	-1.41254	-2.82543	-6.55254	0.912998	0.805641	-5.30225	-4.86078	-1.13071	-5.78376	-0.567755	-5.54989	-3.21032	-7.8126
P31327	Carbamoyl-phosphate synthase [ammonia], mitochondrial	CPS1	0.00751813	-3.3068	-6.43554	-5.07602	-4.65543	-1.4588	-0.119207	-5.0294	-2.22604	-2.52122	0.406685	3.27941	-1.32085	0.560112	0.175127	0.0233859
P31431-2	Syndecan-4	SDC4	0.624929	-4.78044	-5.39127	-5.54521	-0.0270588	0.586403	0.158277	-4.73686	-5.69567	-5.99047	-5.56681	-5.08112	-3.37605	-5.59217	0.27756	0.295597
P31946-2	14-3-3 protein beta/alpha	YWHAB	0.321965	-1.91703	0.563996	-4.22787	-5.89085	-3.43854	-3.86489	-0.37469	-2.02109	-5.45217	-5.13571	-0.500427	-5.14018	0.17861	0.216591	-0.912344
P31948-2	Stress-induced-phosphoprotein 1	STIP1	0.322249	-4.72331	-2.97596	-0.731053	-1.40461	-7.41763	-0.360027	-2.05519	-2.30528	-1.45737	-3.40729	-3.83831	-1.23007	-2.1727	-0.0408682	-1.52175
P31949	Protein S100-A11	S100A11	0.0252214	2.61502	2.36567	-5.14144	-3.94534	-6.35046	-5.37635	-6.16546	-5.24098	-4.70061	-3.70822	3.38223	3.60931	1.27475	-4.04731	1.72005
P32004-3	Neural cell adhesion molecule L1	L1CAM	0.0369717	-2.82127	-8.66166	-5.40216	-5.2508	-5.21996	-1.26042	-2.99254	-2.44879	-3.63901	-4.10882	-3.25091	-5.62859	-5.58721	-5.34823	-5.64655
P32119	Peroxiredoxin-2	PRDX2	0.203509	7.63392	6.00081	4.75028	7.06073	7.89636	7.56597	5.60834	7.03223	6.43552	6.24981	6.05826	7.52188	9.10596	7.2972	9.11565
P32942	Intercellular adhesion molecule 3	ICAM3	0.137998	-5.70578	-5.10811	-5.63931	-5.78052	-4.40376	-4.19595	-4.96926	-4.14676	-1.63293	-5.42716	-2.70808	-5.70135	-1.48516	-1.97678	-5.13485
P33151	Cadherin-5	CDH5	0.132207	5.56079	4.59579	4.37032	3.54855	4.0191	4.36251	3.70518	3.59885	3.84741	3.46597	4.50178	4.0867	3.13322	3.21457	3.23681
P33908	Mannosyl-oligosaccharide 1,2-alpha-mannosidase IA	MAN1A1	0.144046	4.12446	4.00431	4.44006	3.90832	3.68921	4.07009	4.04804	4.17523	4.03782	3.57708	4.16804	3.67947	3.29612	3.63658	3.65722
P34096	Ribonuclease 4	RNASE4	0.057136	2.99324	1.96909	2.38353	2.05637	1.51591	0.891482	2.482	2.85325	2.46671	1.14118	2.93818	0.133464	-4.25383	1.13721	-3.04463
P34932	Heat shock 70 kDa protein 4	HSPA4	0.574049	-1.02266	4.25971	-0.917083	-0.353453	-5.77662	5.12954	3.52616	-1.31546	0.0881886	0.378014	-1.89154	-2.5476	4.68944	4.42292	-3.04414
P35443	Thrombospondin-4	THBS4	0.813167	3.85238	0.319097	2.42028	1.72571	2.11665	2.05246	2.2512	2.63998	2.99273	2.15386	2.95783	1.7463	2.02055	2.65297	2.13739
P35520	Cystathionine beta-synthase	CBS	0.285295	-2.98748	-6.08559	-3.498	-0.730476	-4.71726	-5.07754	-3.64642	-6.80266	-6.3967	-4.31699	-4.75157	-4.10677	-5.41276	-1.00876	-3.73432
P35555	Fibrillin-1	FBN1	0.840371	1.37416	-0.650913	-0.248477	-1.2239	-4.44078	-1.06887	0.125252	0.491336	-1.53096	-5.86535	0.383258	0.386428	-6.1358	-2.18544	-2.24043
P35573	Glycogen debranching enzyme	AGL	0.538166	-5.52296	-4.38298	-4.01918	-2.42023	-5.58903	-3.09377	-3.88066	-3.72154	-5.92577	-3.14898	-4.35497	-2.4553	-3.6577	-2.80104	-4.55959
P35579	Myosin-9	MYH9	0.206646	-0.293624	-1.41844	-1.02449	-1.63241	-1.81374	-0.0454237	-0.0834555	-1.00037	0.0133108	-1.54128	-0.179921	-1.06245	-1.22391	-1.15303	-0.958753
P35590	Tyrosine-protein kinase receptor Tie-1	TIE1	0.0792958	-1.02815	-3.32209	-6.69172	-4.12234	-1.04035	-4.751	-3.59431	-4.10203	-6.50536	-6.75141	-4.03452	-2.25407	-3.23196	0.809518	-1.95049
P35858	Insulin-like growth factor-binding protein complex acid labile subunit	IGFALS	0.304678	6.53059	9.87858	8.93613	8.95646	9.24806	10.0094	9.78751	9.09771	10.0711	8.7809	9.22694	8.8615	8.96199	10.0667	9.72655
P36222	Chitinase-3-like protein 1	CHI3L1	0.290705	3.10484	-1.28451	1.72263	-0.688951	0.0545628	-0.771064	-4.27176	-0.766111	-0.730814	-2.72404	1.35747	-0.833525	0.366919	0.653462	-6.82682
P36871	Phosphoglucomutase-1	PGM1	0.955898	0.109361	-2.83195	-3.56487	-3.96829	-4.66626	-2.16889	-1.02457	-3.60953	-2.85274	-4.0406	0.177378	-5.26863	-3.34085	-0.849257	-6.34463
P36955	Pigment epithelium-derived factor	SERPINF1	0.547307	9.38755	9.94777	9.59341	9.50446	10.0678	10.179	10.4605	9.48556	10.4254	9.39086	9.92133	9.35078	9.64316	10.5659	10.3011
P37802	Transgelin-2	TAGLN2	0.80338	3.68609	4.71173	-0.507767	4.31082	2.45984	3.44711	3.2622	2.41529	3.0681	3.77915	1.33352	2.52613	3.14861	1.50864	4.41037
P37837	Transaldolase	TALDO1	0.064325	4.9738	3.81661	4.79692	4.3014	5.02928	5.43974	4.64021	4.79198	4.84017	4.45943	4.72344	4.07679	3.65155	4.30146	2.47921
P40121	Macrophage-capping protein	CAPG	0.422734	-0.756483	-2.41672	-4.74027	-5.12852	-2.44076	-3.66033	-4.61725	-2.8085	-6.83894	-5.42666	-4.83434	-4.40992	-1.37411	-3.04896	-7.26419
P40197	Platelet glycoprotein V	GP5	0.346845	3.56066	4.46099	4.39465	4.96632	4.44311	5.48557	4.80216	5.36637	4.73532	3.87439	5.1647	4.5995	4.65421	4.20885	4.67236
P40926	Malate dehydrogenase, mitochondrial	MDH2	0.613795	-3.96278	2.06526	0.49949	-4.45829	-3.07839	-5.34062	0.175082	-4.14263	1.88904	-6.21526	2.15831	-7.56077	2.28709	-1.59957	2.66445
P41222	Prostaglandin-H2 D-isomerase	PTGDS	0.786674	4.94932	4.00813	4.70226	2.86032	4.41465	2.26579	3.57361	4.55301	4.96503	3.4915	5.22659	3.56363	4.12592	4.59078	2.67106
P43121	Cell surface glycoprotein MUC18	MCAM	0.27474	3.75828	2.38563	3.37044	2.7534	2.82272	2.47405	2.77589	2.54638	3.32063	1.94582	3.21666	2.81298	2.30947	2.30456	0.549836
P43251-4	Biotinidase	BTD	0.383486	7.08775	7.28122	7.60464	7.54531	7.80534	8.29416	7.74713	7.23396	8.28128	7.53868	7.72831	6.86901	7.56487	7.98007	7.73583
P43652	Afamin	AFM	0.154794	9.9823	10.5921	10.0457	9.8783	10.4812	11.3847	10.7885	9.94403	11.1588	10.5636	10.9285	10.5422	9.96226	11.5484	10.8751
P48304	Lithostathine-1-beta	REG1B	0.472166	-5.9604	-5.12083	-7.95742	-4.89167	-3.17082	-4.26435	-5.98847	-6.87817	-4.99045	8.27932	-5.87892	-4.18758	4.11793	3.86914	-6.29925
P48357-5	Leptin receptor	LEPR	0.888156	-4.15611	-4.01512	-1.32642	-5.78217	-6.70956	-3.72017	0.225771	-5.76045	-4.73723	-4.98707	-3.90988	-3.598	-2.41738	-4.72471	-6.51815
P48426-2	Phosphatidylinositol 5-phosphate 4-kinase type-2 alpha	PIP4K2A	0.502877	-3.56748	-5.01174	-0.24777	-0.186849	-4.86891	-2.78136	0.0101719	-5.66419	-6.27314	-3.59335	-4.02335	0.0762805	-7.31697	-6.14843	-6.52589
P48506	Glutamate--cysteine ligase catalytic subunit	GCLC	0.796481	-3.71104	-2.23056	-3.10238	-4.3261	-7.46184	-2.53975	-5.73721	-5.20405	-5.03099	-4.99507	-4.92235	-3.50687	-1.97728	-1.07666	-7.69379
P48507	Glutamate--cysteine ligase regulatory subunit	GCLM	0.753009	-4.45149	-5.33692	-2.66679	-5.4471	-1.13907	-3.52529	-4.43938	-1.21642	-3.73948	-5.02826	-0.213824	-0.535861	-3.45345	-0.0188931	-8.96247
P48723	Heat shock 70 kDa protein 13	HSPA13	0.88744	-3.3151	-2.94981	-2.77475	-7.6376	-3.43323	-3.68805	-3.01785	-5.59376	-5.34087	-1.87619	-3.83528	-3.9043	-4.71317	-5.17555	-4.16683
P49189	4-trimethylaminobutyraldehyde dehydrogenase	ALDH9A1	0.104896	-4.95574	-2.21457	-4.61161	-2.54688	-0.439741	-5.18071	-4.66886	-5.32809	-4.24143	-5.83113	-4.50641	-4.71398	-6.08064	-5.09673	-1.79683
P49247	Ribose-5-phosphate isomerase	RPIA	0.086447	-3.8888	-2.57452	0.0505866	-4.78208	-2.49665	-4.6137	0.143102	0.0451593	0.820265	-2.32803	0.346262	-0.61344	0	0.753636	-0.863173
P49321	Nuclear autoantigenic sperm protein	NASP	0.377636	-5.17232	-2.70563	-4.52928	-4.08907	-5.34941	-3.19875	-5.26773	-5.01813	-0.702849	-2.82792	-1.57153	-3.77042	-0.475341	0.190316	-6.79091
P50395	Rab GDP dissociation inhibitor beta	GDI2	0.172752	-4.8966	-7.32506	-6.73783	-3.01154	-3.97024	-6.11267	-7.5909	-2.79149	-0.677456	-3.02552	-2.14482	-3.94215	-3.59061	-2.28049	-1.016
P50552	Vasodilator-stimulated phosphoprotein	VASP	0.0986121	-5.29686	-0.0505961	-3.30174	-0.358773	-3.9048	-3.88846	1.13908	-2.01734	-0.642688	-4.20665	-3.80423	-3.36441	-6.45778	-4.77589	-5.47943
P51149	Ras-related protein Rab-7a	RAB7A	0.489806	1.36127	-5.42008	-4.0292	-0.503402	-5.20348	-2.62066	-3.65544	-6.56272	2.31309	-1.46887	-0.183157	-5.40678	-3.87892	-5.1459	-8.65448
P51687	Sulfite oxidase, mitochondrial	SUOX	0.947635	0.819866	-6.9006	0.0313045	0.737773	0.811229	-4.48234	1.16396	0.398688	0.338659	-4.11492	0.886835	0.775759	-0.130256	-3.01058	-6.09466
P51692	Signal transducer and activator of transcription 5B	STAT5B	0.0810084	3.35607	2.90187	2.39853	-0.267764	1.02617	0.488954	0.739136	0.405626	0.502964	-2.24455	2.42527	1.49554	-0.300747	1.84967	2.292
P52209-2	6-phosphogluconate dehydrogenase, decarboxylating	PGD	0.323858	-0.587562	-0.096757	-3.97105	-0.452869	-0.241308	-4.68299	-1.7667	-1.90993	-1.8278	-4.96879	-4.10787	-0.154059	1.56433	-4.71946	0.59886
P52566	Rho GDP-dissociation inhibitor 2	ARHGDIB	0.196251	1.44952	1.08965	-6.4277	-4.32111	-1.83699	-6.10058	-3.21544	-5.96913	-6.58534	-4.88357	-4.93645	-6.04213	-6.519	-2.78314	0.844246
P52790	Hexokinase-3	HK3	0.933121	-2.78453	-6.40175	-1.3914	-2.08332	-2.08019	-4.20406	-1.35007	-0.942551	-1.83822	-5.01925	-1.91019	-3.77702	-2.67794	-3.83657	-2.9952
P52907	F-actin-capping protein subunit alpha-1	CAPZA1	0.13742	-4.29164	-1.08663	-4.69724	-6.65985	-6.29752	-4.3003	-2.73201	-4.26276	-2.6751	0.351276	-4.81819	-0.004587	-1.12417	-2.16169	-1.81101
P53004	Biliverdin reductase A	BLVRA	0.631996	-1.21425	-4.12942	-3.3193	-3.93592	-4.0252	-4.80689	-3.94776	-6.36581	-3.59841	-3.87622	-7.42978	-5.91004	0.355939	-3.67495	-0.0498831
P54289	Voltage-dependent calcium channel subunit alpha-2/delta-1	CACNA2D1	0.361587	-0.4035	0.376362	1.06352	0.0502136	-0.405814	-1.90807	0.636069	-0.972755	0.0221027	-1.93666	0.0429248	0.666128	-2.95352	-0.287416	-0.777502
P54727	UV excision repair protein RAD23 homolog B	RAD23B	0.211058	-1.79114	1.72833	1.74857	-0.568604	2.12489	1.94617	-5.81681	-5.09647	-0.0701245	0.613518	0.726452	-5.13204	0.460505	-3.45823	-6.79242
P54802	Alpha-N-acetylglucosaminidase	NAGLU	0.358931	-0.499581	-3.20374	-0.818854	-0.781752	0.431895	-1.70445	-0.17879	0.814246	-6.17187	-3.79855	-0.430693	-2.01448	-0.968354	0.728695	0.455952
P54868-2	Hydroxymethylglutaryl-CoA synthase, mitochondrial	HMGCS2	0.608054	-5.73748	-4.1166	-1.30818	-4.5872	-6.03681	-5.26497	-5.7743	-3.64667	-3.50714	-4.81625	-1.17553	-2.93161	-7.26994	-3.0246	-3.11913
P55056	Apolipoprotein C-IV	APOC4	0.0137183	4.60764	7.41889	7.00903	7.07001	7.07814	8.35928	8.73247	8.43791	8.75993	7.92528	7.98737	7.11341	6.76742	8.06041	8.57162
P55058	Phospholipid transfer protein	PLTP	0.144844	6.16119	6.07972	6.19986	6.16697	6.65901	6.8653	6.05678	6.48628	6.5059	6.16677	6.33928	5.8851	5.69492	6.23922	6.0841
P55103	Inhibin beta C chain	INHBC	0.33983	-4.32125	1.05088	1.92125	1.95281	2.806	2.09753	3.06135	1.75337	2.36253	2.41756	0.454159	1.88387	2.37884	2.26463	1.98427
P55268	Laminin subunit beta-2	LAMB2	0.55782	-7.1124	-1.22862	-2.96101	-1.92216	-4.83975	-3.55718	-4.60093	-3.89075	-3.57517	-4.01727	-3.76813	-3.25519	-7.52083	-3.25434	-6.35481
P55290	Cadherin-13	CDH13	0.270844	2.81405	1.67261	2.60403	2.07867	1.9596	1.59222	2.13219	2.42385	2.38609	1.57461	2.82216	1.72081	1.84841	0.809518	0.613442
P56199	Integrin alpha-1	ITGA1	0.647757	0.225648	-5.33858	-2.87245	-4.07079	-2.37706	0.287619	1.72759	-4.75625	-3.99729	-1.02624	-4.72331	0.990488	-3.8611	-0.986261	0.334013
P58166	Inhibin beta E chain	INHBE	0.682318	1.67726	2.05087	-7.01099	0.0890069	-3.80229	-3.11993	-4.30885	3.31967	-6.63818	-6.56632	3.79919	2.78461	-5.94012	0.55032	-7.43619
P58546	Myotrophin	MTPN	0.243219	-4.2976	-1.11118	-3.84114	-6.56899	-2.94175	-2.96171	-5.49024	-6.34565	-6.14217	-3.75417	-3.25228	-5.36553	-0.179743	-4.61517	0.605055
P59666	Neutrophil defensin 3	DEFA3	0.489788	4.22402	6.43426	4.32497	6.14335	5.30264	3.03657	5.29301	4.5776	5.20248	5.4228	4.36557	4.60662	6.94064	5.08685	6.50181
P60174	Triosephosphate isomerase	TPI1	0.607253	2.57138	2.68904	-4.75997	2.00631	1.87702	0.813915	-5.42899	1.50024	-0.542514	1.59347	-3.40079	1.23199	4.37491	1.29538	4.23234
P60709	Actin, cytoplasmic 1	ACTB	0.701242	-3.9527	-2.85781	-5.6647	-3.74174	-1.97688	-7.17979	-7.06405	-1.44796	-5.50056	-1.89414	-2.98522	-7.1073	-2.45317	-4.22992	-0.708833
P61086	Ubiquitin-conjugating enzyme E2 K	UBE2K	0.268918	-4.71492	-4.93523	-4.06069	-5.06218	-4.2826	-4.07198	-4.80031	0.202327	-0.299292	-3.09638	-0.330803	-0.909688	-5.99237	-6.08687	-2.43034
P61088	Ubiquitin-conjugating enzyme E2 N	UBE2N	0.444053	0.908203	-0.428785	1.78003	0.51504	0.707703	0.00031011	1.97351	2.86775	0.328408	1.73271	1.02498	1.18257	1.36814	0.783351	1.58973
P61158	Actin-related protein 3	ACTR3	0.658535	-4.97998	0.076706	0.679378	0.335351	0.456096	0.183699	0.736013	0.779797	-2.8928	-1.29162	0.450687	0.539758	-0.0478956	0.373516	-0.0941877
P61160	Actin-related protein 2	ACTR2	0.81465	-2.8351	-0.225986	-4.65209	-5.06309	-4.72547	-2.33527	-5.40923	-4.13607	-5.67569	-2.59962	-4.76282	-4.6606	-6.58408	-3.67543	-1.42348
P84077	ADP-ribosylation factor 1	ARF1	0.383333	-7.08731	-0.504199	-6.58617	0.250059	0.388894	-4.54943	-3.53946	-7.34988	-5.4727	-4.89699	-5.06821	-4.4711	0.559836	-6.06029	-0.480033
P61626	Lysozyme C	LYZ	0.938316	6.03314	6.59724	6.06931	5.75169	6.17437	5.56276	6.37139	6.11644	6.35716	5.89623	6.8685	5.44438	6.37065	5.8801	5.58485
P61769	Beta-2-microglobulin	B2M	0.28925	7.27476	7.64019	7.6352	6.11115	7.11314	7.35402	6.70025	6.68783	7.20705	7.67307	7.41728	6.19724	5.64264	6.87474	6.87904
P61981	14-3-3 protein gamma	YWHAG	0.839199	-6.29818	-5.57303	-2.84859	-1.72395	-3.67667	-6.16888	-0.819453	-7.88625	-4.60602	-3.40826	-4.12249	-1.60861	-7.01025	-4.22989	-7.54655
P62258	14-3-3 protein epsilon	YWHAE	0.938383	0.104609	-4.67745	-5.96777	-0.0774701	0.606809	0.564212	-2.20698	0.177776	-5.40579	-0.0765514	-4.94476	0.070345	1.89112	-5.58288	1.53366
P62328	Thymosin beta-4	TMSB4X	0.56305	4.51217	5.23994	-5.78473	5.1042	3.66412	5.16688	4.18768	4.64633	3.82845	5.56319	3.09609	4.03068	4.27486	-4.5678	5.57172
P62495-2	Eukaryotic peptide chain release factor subunit 1	ETF1	0.0088308	-6.59923	-6.80542	-4.50385	-7.37638	-1.13427	-1.7174	1.32044	-3.82778	1.85436	1.40611	-2.86907	-0.299642	-1.98494	-0.547112	2.13818
P67775-2	Serine/threonine-protein phosphatase 2A catalytic subunit alpha isoform	PPP2CA	0.503591	-3.15035	-1.57143	-5.59678	-1.54271	-1.23745	-3.67749	-5.33969	-1.982	-5.06272	-3.93203	-5.5898	-3.32383	-0.870911	-6.08843	-1.91099
P62805	Histone H4	HIST1H4A	0.49531	2.41714	6.32945	3.72405	4.82257	5.1259	3.38084	4.40025	4.31951	4.70136	3.73306	4.27202	4.74191	5.44542	4.16864	5.75331
P62937	Peptidyl-prolyl cis-trans isomerase A	PPIA	0.890346	2.44957	3.96713	-5.43834	3.1687	3.16601	1.22784	2.20809	2.41612	1.96696	3.33192	-2.35069	2.68388	4.59578	1.8839	4.03404
P62942	Peptidyl-prolyl cis-trans isomerase FKBP1A	FKBP1A	0.669029	-3.12585	2.95952	-3.33464	2.86939	2.9293	2.70765	-3.73396	-6.22286	0.890914	2.87876	-5.10951	-5.76819	2.917	-4.56734	3.23278
P63104	14-3-3 protein zeta/delta	YWHAZ	0.538314	3.14176	3.12444	-4.96718	2.24843	2.62968	2.16533	2.4114	2.63877	2.35508	3.26085	1.40469	2.67639	2.75304	2.13394	3.55611
P63241	Eukaryotic translation initiation factor 5A-1	EIF5A	0.934611	-5.96289	-4.9037	-5.31046	-0.644787	-3.56336	-4.43622	-3.24553	-3.53271	-8.12423	-0.683073	-6.49048	-5.87302	-0.484077	-4.19906	-0.576357
P67936	Tropomyosin alpha-4 chain	TPM4	0.534241	0.665302	2.89817	-4.77976	2.27303	1.19396	2.07787	1.14337	1.64816	1.33644	2.9875	0.171715	1.25673	1.69453	-5.85778	2.61664
P68133	Actin, alpha skeletal muscle	ACTA1	0.836213	3.77024	4.12827	1.05406	3.738	2.30362	3.63617	3.02195	3.22807	2.74812	4.36169	3.42355	3.94316	3.77142	0.960505	4.75228
P68036-2	Ubiquitin-conjugating enzyme E2 L3	UBE2L3	0.199998	-1.08988	-1.54557	-5.61522	-2.70163	-6.72467	-5.21726	-3.51747	-3.53377	-3.52721	-2.00282	-0.390412	-0.648912	-0.101044	-4.90172	-1.41622
P68363	Tubulin alpha-1B chain	TUBA1B	0.344933	-4.90093	-0.423449	-5.00468	-0.847406	-1.41854	-1.99766	0.454147	-1.02747	-0.151796	1.25366	0.0818868	1.42535	-0.171035	-6.54137	0.094128
P68402	Platelet-activating factor acetylhydrolase IB subunit beta	PAFAH1B2	0.660843	0.341009	0.0200214	-0.0401224	-4.72292	-0.548002	-0.27122	-0.538671	0.947411	-4.0358	-6.22328	-0.191854	-1.0299	-3.93463	-3.66961	-2.50286
P68871	Hemoglobin subunit beta	HBB	0.954189	14.9887	6.91173	5.90005	9.95503	9.61435	9.58655	7.23485	8.79085	7.76582	11.8189	6.81578	7.98577	12.3773	8.68548	11.6529
P69905	Hemoglobin subunit alpha	HBA1	0.960574	14.7306	5.82361	3.71152	9.51627	9.20243	9.0879	5.99369	8.5489	6.90508	11.4036	6.92532	7.67093	11.4397	7.61841	10.9301
P78417	Glutathione S-transferase omega-1	GSTO1	0.17543	2.82299	2.14239	1.69536	2.23201	2.82203	2.75002	1.80884	2.52723	1.41378	2.73949	1.81023	2.37417	3.96155	3.25926	3.98282
P80108	Phosphatidylinositol-glycan-specific phospholipase D	GPLD1	0.354053	5.55824	7.28663	6.9299	6.92456	6.71491	7.69654	7.6595	6.37839	8.05614	6.41232	6.94882	6.9003	6.86229	7.58072	7.39107
X6R8F3	Neutrophil gelatinase-associated lipocalin	LCN2	0.639823	2.4988	4.45697	1.13385	2.62024	2.27829	2.41924	3.53928	3.11101	2.91299	2.00293	2.67609	3.16096	3.90732	2.56582	3.1892
P80511	Protein S100-A12	S100A12	0.368696	3.78558	4.87154	-6.48624	-5.03365	-4.81596	-3.14036	-2.98569	-7.06963	-5.09943	-3.86476	-5.79868	-5.37737	1.82364	1.8388	3.91338
P80723	Brain acid soluble protein 1	BASP1	0.483499	-5.23685	-1.23139	-5.00322	0.748053	0.802609	-0.428812	0.0578848	1.11642	0.857165	-1.0566	-0.405298	-0.172015	0.319063	0.812358	-8.05227
P98160	Basement membrane-specific heparan sulfate proteoglycan core protein	HSPG2	0.265626	1.21154	-0.0232647	0.920571	-0.434738	0.994446	0.456931	0.526537	1.14973	0.974593	0.619791	0.972594	1.10322	-0.207982	-0.694331	-1.72559
Q00765	Receptor expression-enhancing protein 5	REEP5	0.690688	0.303092	0.948845	0.740034	1.63919	0.0632231	1.49256	0.622033	1.80238	1.18349	-3.6544	1.80775	0.258953	-6.51803	0.565367	1.12226
Q01082	Spectrin beta chain, non-erythrocytic 1	SPTBN1	0.568613	-4.73329	-2.35017	-4.47859	-4.33871	-5.25074	-2.36042	-3.73194	-1.69533	-6.63804	-2.06318	-3.17913	-2.29872	-2.87313	-2.61897	-5.66654
Q01459	Di-N-acetylchitobiase	CTBS	0.795633	3.10329	2.13002	2.80704	3.16834	4.02988	3.17161	3.68927	4.07066	3.01411	2.87655	3.79519	3.64872	3.80601	-0.0383653	3.34645
Q01518	Adenylyl cyclase-associated protein 1	CAP1	0.646178	-4.88005	0.585784	-2.14324	0.0125097	-5.67347	0.345227	0.0488628	-0.55517	-4.72052	-0.678799	-4.69653	-2.36681	0.192895	-5.08825	0.0174819
Q02252-2	Methylmalonate-semialdehyde dehydrogenase [acylating], mitochondrial	ALDH6A1	0.473743	-4.67677	-1.82008	0.174762	-4.26806	-5.99781	-1.24022	-4.50692	-5.83538	-3.8305	-1.71876	-6.546	-4.85255	-1.10043	-4.30037	-8.2711
Q02413	Desmoglein-1	DSG1	0.682097	-0.628715	-2.01688	-4.87099	-5.54184	-5.08912	-2.21948	-2.00511	-6.14566	-4.78471	-3.94142	-5.31488	-4.13176	-5.69625	-3.56472	-3.96129
Q02818	Nucleobindin-1	NUCB1	0.00503246	-5.51941	-4.2453	-5.23665	-0.207527	-5.53605	-0.536072	2.41328	1.66112	2.17897	1.69864	3.19676	1.38184	-4.67643	3.208	2.21514
Q03013-3	Glutathione S-transferase Mu 4	GSTM4	0.699058	1.63821	0.903554	2.1709	0.632488	-3.96218	0.712349	1.42781	1.38187	-4.86083	-5.42343	0.740969	0.00429913	-5.19324	3.86448	-0.338284
Q03154	Aminoacylase-1	ACY1	0.0502308	-3.69219	-6.81964	-4.97564	-0.365724	-3.1768	-3.64721	-5.84317	-5.02412	-4.68273	-3.28404	-2.54605	-3.94931	-1.50042	2.54359	0.441263
Q03591	Complement factor H-related protein 1	CFHR1	0.0864192	7.39707	8.35118	8.0269	8.90762	9.61693	10.0185	8.91774	9.23995	10.5573	9.37476	9.40735	7.51778	9.51138	8.88013	8.15411
Q04446	1,4-alpha-glucan-branching enzyme	GBE1	0.0115617	-5.59181	-6.21744	-5.81363	-5.3704	-3.47206	-5.62745	-4.62292	-4.32544	-3.62605	-5.20582	-2.45305	-5.44476	-1.33285	-2.17018	-1.80835
Q04721	Neurogenic locus notch homolog protein 2	NOTCH2	0.43409	-2.88959	-6.05792	-4.01426	-3.59507	-2.64845	-3.19185	-3.34133	-3.27509	-5.84747	-4.62044	-1.91805	-5.289	-6.79848	-6.40243	-4.8064
Q04756	Hepatocyte growth factor activator	HGFAC	0.0509601	6.07721	6.38469	6.05221	6.10714	7.10673	6.96825	6.49035	7.07728	7.55584	6.99962	7.07636	6.54134	6.306	6.96169	6.63972
Q04760-2	Lactoylglutathione lyase	GLO1	0.334385	-5.81022	-1.5735	-4.83352	-5.37596	-0.174237	-2.43992	-4.35535	-4.44802	-3.27589	-4.20342	-4.15972	-0.663255	-0.299772	-4.83078	0.505017
Q06033-2	Inter-alpha-trypsin inhibitor heavy chain H3	ITIH3	0.600651	8.06671	8.29473	8.12117	7.29176	7.75422	8.69783	7.36031	7.51116	8.06133	8.04038	8.83022	7.22086	6.95828	7.30439	7.67927
Q06278	Aldehyde oxidase	AOX1	0.641487	-0.915556	-3.98936	-0.855884	-0.15732	1.45678	-3.54619	0.812565	0.405517	0.699717	-0.0198135	0.76066	0.0742279	0.109497	0.261345	-0.86003
Q06323	Proteasome activator complex subunit 1	PSME1	0.68779	-0.528444	-5.41778	-2.34455	-2.86148	-0.990879	-0.839716	-4.71685	-1.65303	-2.84054	-5.29353	1.17724	-6.04089	0.31146	-4.54693	0.668207
Q06830	Peroxiredoxin-1	PRDX1	0.623	0.590859	-0.97934	-5.55578	-1.10476	-0.512985	0.709741	-5.57496	-0.285696	-4.27975	0.54866	-6.16158	-0.80237	3.40399	0.779729	2.9352
Q07075	Glutamyl aminopeptidase	ENPEP	0.836416	-5.30511	-7.10423	-2.43748	-6.17893	-5.00606	-7.08779	-6.44548	-5.00525	-4.1916	-3.20104	-2.98656	-6.75066	-2.52157	-6.20804	-4.63731
Q07954	Prolow-density lipoprotein receptor-related protein 1	LRP1	0.282662	-1.24605	-3.66735	-1.68601	-2.76942	-5.18675	-3.85348	-2.55523	-1.89202	-5.09172	-3.30911	0.491925	-3.23395	-1.4491	-1.0893	-3.65328
Q07960	Rho GTPase-activating protein 1	ARHGAP1	0.942159	-4.66514	-1.99853	-0.450535	-2.31105	-0.358681	-0.417506	-1.06017	-5.48261	-1.67512	-1.13823	-0.550622	-6.09226	-0.591205	-2.27194	-2.18795
Q08257	Quinone oxidoreductase	CRYZ	0.120855	-4.88095	0.16812	-0.723935	-0.221836	0.667238	0.320835	1.57821	-0.496405	-0.335289	0.0438442	-0.512849	-1.0122	-4.64695	-5.89065	-0.91826
Q08380	Galectin-3-binding protein	LGALS3BP	0.0718406	7.65025	6.98713	6.60835	6.80274	6.31845	9.52597	6.71108	7.10413	7.48344	6.08717	5.69354	5.67844	5.53975	7.19408	5.55713
Q08495-3	Dematin	DMTN	0.609251	1.35593	0.0707988	-0.411264	0.463075	0.279522	0.361586	1.65036	-0.0837816	-0.992142	0.794674	-0.708867	-0.275648	-0.530851	-0.441274	1.36878
Q08830	Fibrinogen-like protein 1	FGL1	0.407595	-4.48628	-1.69649	-1.92416	-5.5286	-4.59079	-0.516364	-6.18989	-4.09994	-3.33769	-7.14309	-7.22375	-4.74759	-5.82667	-4.11787	-4.71492
Q09028-4	Histone-binding protein RBBP4	RBBP4	0.0503582	-4.74171	-3.7507	-0.743735	0.0590803	0.183233	-2.55665	0.143261	-4.15784	-3.44978	-2.66694	-4.22932	-3.57923	-5.62113	-3.9058	-7.00686
Q09666	Neuroblast differentiation-associated protein AHNAK	AHNAK	0.572057	-1.43008	-3.53057	-3.63374	-3.08171	-2.89635	-2.90757	-4.07521	0.60708	-3.08805	-3.03186	-1.62409	-0.135031	-2.27656	-2.94587	-3.00176
Q10471	Polypeptide N-acetylgalactosaminyltransferase 2	GALNT2	0.953331	-5.55739	-0.426822	2.02777	-4.04023	-0.441557	0.125497	-2.42157	-4.35833	1.62233	-0.496336	-5.64712	-5.10435	0.780551	1.75926	0.726738
Q10567-2	AP-1 complex subunit beta-1	AP1B1	0.233422	-5.01401	-6.74127	-2.74424	-5.25575	-3.33185	-0.862404	0.784158	-4.59755	-4.67033	-0.547016	-0.0395825	-6.59522	-4.82399	-0.785779	-1.21541
Q12805-2	EGF-containing fibulin-like extracellular matrix protein 1	EFEMP1	0.471735	6.21905	4.86259	5.45496	4.44405	4.27189	4.73856	4.60257	4.78176	5.62846	4.73541	5.54572	4.68136	4.76656	3.83902	3.83176
Q12841	Follistatin-related protein 1	FSTL1	0.735846	-1.94448	-5.83931	-7.07337	-0.872905	-3.02457	-5.25116	-0.903652	-0.864029	-4.64753	-4.26702	-1.36053	-0.718328	-0.551858	-5.01444	-5.16892
Q12860-2	Contactin-1	CNTN1	0.667876	0.997918	-1.06388	2.01121	-0.0285601	0.366652	0.740742	-0.0854139	0.773423	1.48754	1.35359	1.16192	1.24029	-0.00715726	0.063494	-0.558147
Q12864	Cadherin-17	CDH17	0.49263	-1.36701	-7.32008	-4.76156	-6.19307	-3.85683	-3.31756	-1.45991	-5.16022	-4.89916	-0.311291	-5.67358	-2.55206	-5.46582	-4.97149	-1.00881
Q12906-5	Interleukin enhancer-binding factor 3	ILF3	0.760039	-6.26466	-6.04206	-2.96155	-3.27473	-1.39433	-0.304176	-0.40551	-6.19122	-2.96912	-3.72748	-0.517308	-2.9642	-2.27781	-0.700305	-9.04309
Q12907	Vesicular integral-membrane protein VIP36	LMAN2	0.843336	-0.0209043	1.74629	1.04296	1.03092	1.29754	1.3651	1.72445	1.62724	0.862363	0.765388	2.60525	1.3538	1.12831	0.690535	0.20105
Q12913-3	Receptor-type tyrosine-protein phosphatase eta	PTPRJ	0.222776	-1.8421	0.330267	1.15256	1.06948	1.10663	1.0264	1.22	0.702096	0.844933	0.888269	1.66609	1.31907	1.11064	1.8381	0.533085
Q13011	Delta(3,5)-Delta(2,4)-dienoyl-CoA isomerase, mitochondrial	ECH1	0.996527	0.215238	-6.07129	-0.124825	-4.89487	-5.0712	-2.06728	-2.43962	-1.67233	-3.62233	-6.76181	-1.3683	-2.73953	-3.12923	-1.8297	-7.39966
Q13093	Platelet-activating factor acetylhydrolase	PLA2G7	0.487969	2.79547	2.59601	3.34058	2.55186	3.06303	2.79954	2.12342	1.27735	2.13372	2.75882	1.45114	-0.342641	2.91391	3.86623	2.80759
Q13103	Secreted phosphoprotein 24	SPP2	0.514585	4.59073	5.63901	5.14709	4.94117	5.68996	6.20818	3.84533	5.49917	4.9828	5.41353	5.19914	4.82598	4.8475	4.57438	4.62294
Q13162	Peroxiredoxin-4	PRDX4	0.884786	-2.66807	0.809253	-6.50843	-2.77837	-4.04494	-3.95417	-6.04807	-2.50965	-6.12226	0.278709	-4.54423	-2.70759	-6.42215	0.440386	-6.01524
Q13177	Serine/threonine-protein kinase PAK 2	PAK2	0.266346	-2.44629	-4.80409	-4.07972	-5.85218	-5.09213	-5.57958	2.56021	2.53294	-3.38988	-4.92214	1.56015	1.1928	3.12866	-5.22482	-5.399
Q13201	Multimerin-1	MMRN1	0.818798	1.75829	1.60711	0.771277	2.26547	2.76687	2.75415	2.72405	2.47685	0.664007	2.04222	1.03836	1.41722	2.21338	2.70219	2.19077
Q13217	DnaJ homolog subfamily C member 3	DNAJC3	0.521186	-3.19796	-3.01888	0.00473817	-2.51843	-5.08184	-2.84945	-2.85532	-5.8511	-3.62402	-3.09505	-2.85236	-0.719824	-5.86079	-4.75093	-6.44276
Q13228	Selenium-binding protein 1	SELENBP1	0.444156	2.56542	0.596301	-2.37044	1.49125	1.36248	0.993714	-0.854486	2.60691	1.00593	0	1.63896	2.29543	4.11484	-1.28957	3.36909
Q13287	N-myc-interactor	NMI	0.421063	-4.70968	-5.75068	-0.470482	-4.53008	-4.15653	-3.58838	4.42962	-6.90727	-0.104026	-6.46759	-4.65641	-3.99265	-5.67053	-4.91822	-6.45025
Q13332-6	Receptor-type tyrosine-protein phosphatase S	PTPRS	0.921659	-5.07675	-2.46619	-2.77082	-4.88308	-3.70706	-6.61103	-1.83938	-3.04898	-4.76598	-3.57501	-5.45341	-2.30705	-5.26883	-1.91726	-2.86741
Q13477-2	Mucosal addressin cell adhesion molecule 1	MADCAM1	0.467803	0.773291	-0.434579	1.05413	-3.71622	-3.24956	-0.680557	0.970871	0.418638	0.828058	-0.635502	-3.34971	0.952293	-0.502264	-0.697943	-0.0545792
Q13740-2	CD166 antigen	ALCAM	0.140959	-0.98175	-1.30227	-0.782801	-1.46629	-1.43994	-0.447402	0.564161	1.04418	-0.564998	-0.66522	0.291458	-0.0277162	-1.20629	-0.775663	-3.19788
Q13790	Apolipoprotein F	APOF	0.158218	6.02516	8.01497	8.06296	6.85904	7.7505	8.70973	7.33938	7.92604	8.84556	7.56921	8.29219	7.27873	6.8647	6.78029	6.3004
Q13813-3	Spectrin alpha chain, non-erythrocytic 1	SPTAN1	0.751903	-5.52384	-3.0402	-4.5382	-2.59761	-5.71247	-4.11393	-3.13269	-5.55311	-4.72867	-4.71462	-4.57369	-4.57228	-5.74556	-4.55018	-4.39411
Q13867	Bleomycin hydrolase	BLMH	0.50511	-6.14961	-3.6055	-2.33934	-1.90467	-1.31153	-4.62176	-2.42403	-1.4018	-5.72179	-2.65951	-2.2511	-1.29716	-2.3385	-2.13727	-3.11498
Q14008	Cytoskeleton-associated protein 5	CKAP5	0.68193	-4.86575	-5.56943	-4.67451	-1.57762	-4.98181	-3.28122	-5.27188	-3.14824	-3.41427	-3.71405	-3.54391	-4.76011	-4.24677	-3.1681	-6.41194
Q14032	Bile acid-CoA:amino acid N-acyltransferase	BAAT	0.0672977	1.13659	2.75686	2.83499	3.36321	2.33994	2.50378	3.39538	-3.64129	2.81095	2.15912	-3.28714	-5.50815	-6.27618	1.67869	2.69425
Q14118	Dystroglycan	DAG1	0.360934	2.596	0.325788	0.84111	0.186115	-0.276971	0.181364	0.125956	0.576379	0.868191	0.601555	0.726027	0.505428	-1.74403	0.0523162	0.0935537
Q14126	Desmoglein-2	DSG2	0.245297	1.9953	1.25604	1.05037	0.81811	1.38922	0.826465	1.36908	1.12419	1.93344	-0.442095	2.02984	1.14645	0.0380918	-3.13222	-0.428669
Q14240	Eukaryotic initiation factor 4A-II	EIF4A2	0.122851	-0.419983	-6.08049	-1.38814	-1.6568	-3.7411	0.07196	-5.1984	-1.87888	-0.882218	-3.59424	-4.36567	-4.48757	-3.97426	-4.52603	-6.40254
Q14247-3	Src substrate cortactin	CTTN	0.0583015	1.29899	1.12783	0.811554	1.24877	1.53145	1.66896	0.918467	1.40451	1.72617	2.17326	-0.285632	0.538247	-0.364178	1.8453	0.984724
Q14314	Fibroleukin	FGL2	0.978116	-3.59473	-5.49071	-6.78606	-1.8295	-4.09493	-4.36124	-5.63093	-4.20876	-6.97621	0.902782	-5.61011	-2.1614	-1.41571	-4.41555	-6.94155
Q14315-2	Filamin-C	FLNC	0.940317	-2.07013	-1.28503	-1.16074	-0.69419	-1.17519	-1.25885	-0.113622	-1.3755	-0.644225	-2.21176	-0.143846	-0.759023	-1.25275	-2.24607	-1.7406
Q14520-2	Hyaluronan-binding protein 2	HABP2	0.258447	6.82543	8.38583	8.41857	7.85024	8.3424	9.08856	8.63242	8.46343	8.76989	8.21614	8.77692	7.99541	7.1478	8.90978	8.68178
Q14697	Neutral alpha-glucosidase AB	GANAB	0.0804378	1.09369	1.63903	1.02787	-1.13128	-0.609824	0.218869	1.04079	-2.02993	1.01752	-0.260254	-1.24734	-1.7539	-0.723514	-4.73732	-0.213732
Q14766	Latent-transforming growth factor beta-binding protein 1	LTBP1	0.503273	-1.71373	-0.288111	0.509833	1.07328	1.04007	0.658944	0.601647	1.88367	-0.0943569	-0.177158	1.28528	0.378304	1.75728	0.844275	-0.142451
Q14974	Importin subunit beta-1	KPNB1	0.905702	-1.82273	-7.3927	-5.07199	-2.89124	-6.59528	-4.6716	-7.56278	-3.38335	-2.68213	-3.38805	-3.01754	-5.84803	-6.6347	-2.75982	-6.24754
Q15084-3	Protein disulfide-isomerase A6	PDIA6	0.962887	-5.61217	-6.48872	-4.56997	-5.16361	-0.396896	-4.21991	-7.08407	-0.110562	-6.60906	-4.64863	-4.38943	-6.18487	-6.35845	-5.51142	-1.75216
Q15113	Procollagen C-endopeptidase enhancer 1	PCOLCE	0.19013	2.65473	3.48428	3.53822	3.32169	3.20318	2.76128	3.56438	3.35897	4.69769	2.93151	3.40231	2.49659	2.66993	2.69273	2.8564
Q15149-7	Plectin	PLEC	0.276241	-1.97386	-1.15825	-0.599712	-1.05195	-1.43661	-1.1891	0.366717	-1.47716	-1.36335	-0.711641	-0.783495	-2.02233	-6.19404	-0.819946	-1.7462
Q15166	Serum paraoxonase/lactonase 3	PON3	0.635893	2.81511	4.6491	4.49435	4.2656	4.96283	4.93097	4.75611	5.15906	5.29919	3.31821	5.26561	4.8207	4.1206	4.00704	3.99318
Q15223-3	Nectin-1	PVRL1	0.574553	-4.75837	-6.89523	-3.6651	-0.301047	-1.50887	-4.22976	-3.79694	-1.12553	-3.65648	-5.88831	-4.12695	-3.7235	-5.23774	-4.86842	-5.23017
Q15274	Nicotinate-nucleotide pyrophosphorylase [carboxylating]	QPRT	0.556986	-4.14849	-3.43431	-0.0356356	-5.10652	-4.79281	0.0915552	-0.579628	-4.27276	-3.73543	-5.27386	-6.04161	-3.88965	-4.4785	-1.56329	-4.96833
Q15365	Poly(rC)-binding protein 1	PCBP1	0.556083	-5.52015	-1.34708	-5.13084	-0.456294	0.525196	-3.50889	-0.491471	-3.95762	-6.63069	0.587025	-3.32496	-1.13918	-5.06161	-5.12182	-5.88428
Q15435	Protein phosphatase 1 regulatory subunit 7	PPP1R7	0.097753	-4.03203	-4.4074	-5.13994	-4.9587	-5.63654	-1.61053	-1.31148	-5.6365	-0.0544365	-3.71586	-1.27948	-1.56196	-2.9629	-2.04093	-5.92781
Q15485	Ficolin-2	FCN2	0.456793	3.47316	5.62469	3.94371	5.2666	4.55628	5.18164	5.29811	5.59895	4.96182	4.77379	5.14115	3.7046	3.78669	5.19248	5.70456
Q15555-4	Microtubule-associated protein RP/EB family member 2	MAPRE2	0.0902236	-6.49146	1.1103	-6.2259	0.642995	-0.528182	1.22581	0.687365	0	0.802051	0.914022	-5.34032	-4.86022	-0.104234	-4.94755	-0.529432
Q15582	Transforming growth factor-beta-induced protein ig-h3	TGFBI	0.0222433	4.98527	5.22344	5.00154	4.80914	5.45895	6.27261	5.94934	5.41169	5.55274	5.34626	5.3544	5.32893	5.42738	5.6932	5.09697
Q15848	Adiponectin	ADIPOQ	0.438541	8.81164	7.79825	7.8525	6.62387	6.9054	8.8159	6.67563	7.46772	7.69733	7.65057	8.71647	7.85826	5.84362	5.89389	6.17277
Q15942	Zyxin	ZYX	0.276679	-3.4011	-1.06567	-5.83958	-6.83124	-0.45975	-4.18761	-1.38273	-0.332847	-0.734904	1.50978	-4.83092	-0.762646	-5.16106	-5.75372	0.150622
Q16270-2	Insulin-like growth factor-binding protein 7	IGFBP7	0.121274	2.87315	1.68881	2.72057	1.43757	2.18009	-3.69702	-0.0923363	-0.538767	-5.25687	0.524813	0.81908	1.74262	1.89449	2.21653	-7.51269
Q16543	Hsp90 co-chaperone Cdc37	CDC37	0.309719	-3.25317	2.06219	2.0547	1.94869	2.24502	-0.436556	-4.03263	2.08925	-6.07803	-0.22019	2.29418	-6.6177	-5.34964	1.43395	-1.70923
Q16610	Extracellular matrix protein 1	ECM1	0.638387	6.06794	6.36227	6.66622	6.40208	6.42987	5.68697	5.8779	6.3064	7.46889	6.29074	6.63322	5.64776	5.94543	6.64137	5.57546
Q16627	C-C motif chemokine 14	CCL14	0.157727	1.57024	2.66722	2.71319	2.00715	1.91106	2.88183	2.62883	2.31539	1.90927	1.9085	2.65842	1.98669	-0.682925	0.803822	1.75842
Q16706	Alpha-mannosidase 2	MAN2A1	0.206545	-6.0713	-0.686948	-1.58278	-0.909042	-2.39041	-2.37126	-0.716963	-0.137511	-0.862391	-1.48943	-1.02475	-0.359774	-0.427673	-0.898944	-1.0562
Q16851-2	UTP--glucose-1-phosphate uridylyltransferase	UGP2	0.0548315	-2.65668	-5.9651	-3.05538	0.225101	-5.65721	-3.01524	-5.6852	-4.66487	-5.25717	-2.86413	-0.296834	-2.18401	-3.65309	1.13474	-0.0526445
Q16853	Membrane primary amine oxidase	AOC3	0.682161	2.76635	2.23298	3.52392	0.762658	2.03963	2.87736	1.04821	2.29011	2.08211	3.02178	1.56865	1.85406	1.58703	3.34205	0.721321
Q3LXA3	Bifunctional ATP-dependent dihydroxyacetone kinase/FAD-AMP lyase (cyclizing)	DAK	0.154129	-6.71416	-6.07762	-4.06788	-1.85992	-0.700033	-1.20261	-1.65293	-5.75535	-0.486122	-0.62126	-2.16016	-0.0544633	-1.29232	0.199108	-2.68734
Q3ZCW2	Galectin-related protein	LGALSL	0.737485	-7.56662	0.275526	-6.78789	4.29316	-6.63613	-4.45511	-2.88121	-3.51217	-3.84562	-0.529493	1.62828	-0.930534	-0.417367	-4.91211	-3.64611
Q4LDE5	Sushi, von Willebrand factor type A, EGF and pentraxin domain-containing protein 1	SVEP1	0.922582	-3.81711	-1.68185	-5.01575	-4.6774	-2.76856	-4.25761	-4.49744	-4.60454	-2.82103	-2.53937	-5.10183	-4.0573	-3.30841	-2.0682	-4.97569
Q58EX2-2	Protein sidekick-2	SDK2	0.57388	-5.03655	-2.71283	-3.39328	-3.22495	-3.43082	-3.24435	-1.79065	-6.38067	-2.52065	-4.40277	-5.27965	-3.46641	-3.62647	-3.8967	-5.56828
Q58FF8	Putative heat shock protein HSP 90-beta 2	HSP90AB2P	0.403104	-3.92488	-5.41379	-3.88976	-1.14055	-5.48633	-5.34609	-1.239	2.2325	0.45485	-5.39707	0.411955	1.0236	-4.58822	-5.37927	-0.278647
Q5JSH3-2	WD repeat-containing protein 44	WDR44	0.129739	-4.52897	-5.29477	-4.29043	-5.2457	-4.66038	-2.0412	-5.86398	-2.99277	-3.62919	-4.10188	-2.50314	-2.93384	-3.21833	-4.80998	-3.94699
Q5T123	SH3 domain-binding glutamic acid-rich-like protein 3	SH3BGRL3	0.915134	-4.08767	3.46088	-4.12708	1.95884	-5.34335	1.85942	-4.22551	-5.56661	1.06673	1.68978	-3.08245	-5.20309	-2.21455	-2.85151	3.38491
Q5T2K3	Tripartite motif-containing protein 45	TRIM45	0.572093	5.51614	5.29471	5.5177	5.18862	5.82254	5.40592	5.79609	6.10328	6.41975	5.13271	6.30084	5.59214	4.78042	5.77589	5.19665
Q5T5C0-2	Syntaxin-binding protein 5	STXBP5	0.622448	-3.59184	7.95879	7.81662	9.11357	7.99317	-3.03764	6.66544	8.27349	9.72684	8.71909	8.06956	8.44526	7.76236	7.60507	9.65192
Q5T6H7	Xaa-Pro aminopeptidase 1	XPNPEP1	0.167405	-5.65443	-2.44456	-6.28865	-4.75561	-0.622054	-1.15681	-0.537162	-6.12991	-3.38761	-6.07664	-1.13789	-1.12398	-2.15976	0.406194	-2.6592
Q5TFQ8	Signal-regulatory protein beta-1 isoform 3	SIRPB1	0.614942	-0.328919	-0.70962	0.232401	-4.5756	-1.00767	-0.16928	-5.27542	-4.5838	-0.549688	-1.53564	-2.31522	-0.796431	-3.8208	-0.69126	-3.73969
Q5TZA2	Rootletin	CROCC	0.871179	2.9347	1.88022	1.49663	0.943802	1.33344	1.71768	1.65111	1.95455	0.847461	1.8316	1.82463	2.16358	-0.123019	3.04417	0.135491
Q5U651	Ras-interacting protein 1	RASIP1	0.781943	-2.7983	-4.36791	-0.165059	-3.87439	-1.18779	-1.07673	0.165477	-2.19162	-1.78433	-3.68196	-0.455169	-1.58545	-5.17512	0.085596	-2.40608
Q6EMK4	Vasorin	VASN	0.216643	4.57101	4.53824	4.50925	4.28306	4.82579	4.53343	4.70871	4.6861	5.10198	4.15016	4.95211	3.7988	4.15097	4.38948	3.93004
Q6GTS8	Probable carboxypeptidase PM20D1	PM20D1	0.78288	-2.06191	-5.44495	-5.96522	-4.68987	-1.58263	-2.05876	-4.73299	-3.99596	-6.43657	-3.30586	-2.40272	-4.55773	-0.748913	-3.83423	-5.15705
Q6P179	Endoplasmic reticulum aminopeptidase 2	ERAP2	0.309135	-6.33544	0.113836	0.222743	-0.655059	-3.24606	-2.88163	0.500418	-1.0061	0.726717	-0.0287724	0.0935923	-0.171105	-0.534024	-0.88021	0.491765
Q6P387-2	Uncharacterized protein C16orf46	C16orf46	0.775008	6.30682	7.84242	3.36768	7.36798	8.07188	5.40576	4.79253	8.19415	9.35052	5.51411	7.78671	8.1559	6.82945	7.12394	6.46369
Q6UX71	Plexin domain-containing protein 2	PLXDC2	0.0507142	2.56453	1.92285	2.85701	2.5779	2.26774	2.84482	2.3502	2.63559	2.9913	2.49381	2.23272	1.78895	2.32563	2.07325	2.36917
Q6UXB8	Peptidase inhibitor 16	PI16	0.698433	5.77019	3.27329	4.88375	4.13575	4.54411	4.65737	4.99339	4.59314	5.11789	4.83325	5.53885	4.7682	4.0141	4.11954	4.25077
Q6UXK5	Leucine-rich repeat neuronal protein 1	LRRN1	0.0433751	-2.62976	1.68056	-2.35176	-2.22037	-2.79552	-1.63109	-4.83489	-3.04581	-2.05342	-7.14532	0.088453	-1.75306	-1.07855	-0.647482	0.699845
Q6YHK3	CD109 antigen	CD109	0.349555	1.08868	0.215162	0.659285	-1.45514	-0.405533	-0.451362	-0.499176	0.421792	-0.0457517	-1.54832	0.0671735	-1.89123	-0.355807	-0.364141	-1.4644
Q6ZN40		TPM1	0.111534	0.145121	-0.832391	0	-2.73005	-0.00803404	1.18003	0.368616	-1.03996	0.87666	2.91277	-0.318414	-1.60208	-2.56248	-0.070019	0.38876
Q76LX8	A disintegrin and metalloproteinase with thrombospondin motifs 13	ADAMTS13	0.981611	-0.946877	2.11066	1.03658	1.33861	1.62214	-0.373307	1.44815	1.85342	1.86711	-0.0181198	0.501775	1.59386	0.566468	1.6239	1.07232
Q7KZF4	Staphylococcal nuclease domain-containing protein 1	SND1	0.148234	-1.18072	0.115633	-0.946284	0.671841	1.6736	-0.680881	0.911361	0.312801	-0.121589	0.530899	0.907013	1.12793	0.601312	1.95088	0.806667
Q9H8S9	MOB kinase activator 1A	MOB1A	0.689403	-1.91137	-5.35135	-5.62729	-3.50631	-5.98072	1.60196	-4.66004	-5.73587	-5.13157	-2.97443	-4.37542	-5.76259	-4.72126	0.162437	-1.50372
Q7Z7M0	Multiple epidermal growth factor-like domains protein 8	MEGF8	0.322234	-1.07458	-2.26885	-1.23556	-1.84884	-1.85442	-1.43891	-2.27933	-1.50448	-0.896062	-1.5504	-2.26877	-1.37416	-0.335797	-0.839624	-0.641923
Q7Z7M9	Polypeptide N-acetylgalactosaminyltransferase 5	GALNT5	0.112837	-4.36977	-4.63414	-5.48376	-5.58877	-3.0624	-2.60448	-3.96543	-4.27526	-1.98785	-3.74349	-5.84033	-6.54225	-2.13921	-5.0148	-6.37433
Q86SQ4-2	G-protein coupled receptor 126	GPR126	0.700858	-4.81377	1.00783	1.19111	0.410228	-0.241509	1.10033	0.212423	-5.53772	1.05266	-2.21442	-3.87683	-1.92544	-0.18889	-1.33569	-1.3691
Q86U17	Serpin A11	SERPINA11	0.676578	2.20644	2.14368	3.23212	1.37793	2.37485	1.45101	1.13605	1.55164	3.3725	2.49396	2.71991	1.18917	1.70081	2.40208	1.14948
Q86UD1	Out at first protein homolog	OAF	0.760468	0.671954	1.48966	2.42176	0.887641	1.97706	2.41825	2.33662	1.05675	1.91529	1.23894	1.2501	1.17555	1.50647	2.56343	1.75588
Q86UN3	Reticulon-4 receptor-like 2	RTN4RL2	0.390294	-4.32615	-5.34233	-4.45538	-1.21238	-0.949661	-5.54925	0.505112	-0.556185	-3.54809	-2.2656	-0.0772843	-4.11284	0.0360685	-1.02838	-1.80815
Q86UX7-2	Fermitin family homolog 3	FERMT3	0.942736	-1.90796	-0.211719	-1.5971	0.310912	-2.74402	-0.988182	-3.74616	-0.220641	-4.24317	2.51555	-2.2659	-0.956666	0.342065	-3.59246	2.04184
Q86VP6	Cullin-associated NEDD8-dissociated protein 1	CAND1	0.195498	-4.46703	-4.33477	-5.52926	-6.25496	-2.70313	-3.39847	-3.87151	-4.22939	-4.01565	-3.68202	-5.89163	-3.76245	-4.71898	-5.18052	-5.01639
Q86WI1	Fibrocystin-L	PKHD1L1	0.225154	-5.95843	-5.54731	-5.50912	-2.75535	-7.12825	-4.92783	-3.63083	-4.23102	-4.32256	-2.77246	-4.5882	-7.04449	-3.25097	-5.13941	-7.98459
S4R3V8	Lipolysis-stimulated lipoprotein receptor	LSR	0.212454	-6.13848	-6.15303	-6.04653	-2.17037	-4.48032	-1.74978	-1.51251	-4.47765	-1.52583	-5.76037	-1.80906	-1.42257	-1.8423	-6.64548	-3.01686
Q86X76-5	Nitrilase homolog 1	NIT1	0.21979	-0.0126207	-1.17264	-3.13938	-6.12717	-4.33411	-0.991334	-0.698633	-0.560415	-0.400407	-0.688583	-4.44833	-0.207217	-5.74467	-0.470896	-1.11624
Q86YW5-2	Trem-like transcript 1 protein	TREML1	0.51157	4.02737	4.40869	1.69658	4.85321	5.02439	5.63543	4.16823	4.91206	4.16914	4.12871	2.37728	4.7604	3.80812	4.38123	4.13571
Q8IWV2	Contactin-4	CNTN4	0.529604	-5.16321	-2.8009	-1.61402	-2.64619	-3.7699	-5.43845	-1.44739	-2.58175	-1.38343	-1.32161	-1.71884	-4.18327	-4.09868	-2.14111	-5.75531
Q8IXL6	Extracellular serine/threonine protein kinase FAM20C	FAM20C	0.781203	0.278348	0.282196	1.19368	0.594711	-1.2816	2.89569	1.02319	-0.189872	0.140055	-0.693707	0.856861	0.64743	-0.868115	-0.321005	0.811504
Q8IZF2-2	Probable G-protein coupled receptor 116	GPR116	0.906016	-1.48216	-0.961094	-0.999433	-4.3525	-0.0673643	-1.36842	-0.947209	-0.73599	-2.61033	-0.678772	-1.50538	-0.688235	-0.971516	-1.13731	-2.42916
Q8NBJ4-2	Golgi membrane protein 1	GOLM1	0.768422	1.33544	-0.351619	-0.312664	-0.516422	2.99975	-1.42294	3.701	-0.28881	-5.5046	0.523052	3.9272	2.27551	-5.6066	0.379041	-4.57137
Q8NBP7	Proprotein convertase subtilisin/kexin type 9	PCSK9	0.268617	1.0859	2.04663	2.67823	2.2365	1.41516	2.32509	2.41316	1.68413	3.16141	1.71893	2.87935	2.95274	1.8959	1.87866	3.26844
Q8NI99	Angiopoietin-related protein 6	ANGPTL6	0.948871	-5.05212	-2.15395	-5.30693	-1.96439	-4.93938	-5.58011	-1.90608	-5.12078	-1.38225	-3.53338	-6.67717	-2.19191	-5.88819	-1.02241	-3.38945
Q8TDL5	BPI fold-containing family B member 1	BPIFB1	0.32892	-5.21808	-0.833069	-5.26827	-3.68541	-1.24955	-0.139815	-3.72859	-0.797025	-1.70171	-5.62419	-5.36188	-3.97076	-4.82677	-5.9975	-1.78662
Q8TDY8	Immunoglobulin superfamily DCC subclass member 4	IGDCC4	0.0227809	-3.06257	-4.48386	-2.31548	-4.62978	-5.17644	-5.24344	-6.97609	-4.8416	-3.55496	-5.75974	-4.53752	-0.433433	-0.310754	-1.00741	-4.13249
Q8TER0-5	Sushi, nidogen and EGF-like domain-containing protein 1	SNED1	0.155071	-0.513215	-2.61511	-1.60998	-1.1872	-2.88385	-2.18374	-1.89449	-5.74372	-3.04375	-3.16013	-3.13328	-1.11811	-1.81388	-2.1721	-2.46242
Q8WUJ3	Cell migration-inducing and hyaluronan-binding protein	CEMIP	0.715262	-2.60683	-3.78862	-2.1736	-2.30412	-4.98835	-4.61871	-5.03368	-2.45088	-2.36974	-1.91108	-1.39669	-5.74321	-5.54518	-3.46844	-3.34166
Q8WUM4	Programmed cell death 6-interacting protein	PDCD6IP	0.00125629	-2.33709	2.3481	-3.75587	-3.06827	-3.8424	2.51446	4.20784	2.78854	3.18619	0.771036	3.23394	2.61101	2.89262	0.979716	2.31545
Q8WWZ8	Oncoprotein-induced transcript 3 protein	OIT3	0.667375	-1.97874	-0.339748	-2.4695	-4.61696	-5.51196	-4.32158	-0.391763	-4.69248	-1.92257	-0.928801	-3.92666	-1.62814	-5.7884	-5.26796	-1.47081
Q8WZ75-2	Roundabout homolog 4	ROBO4	0.375077	2.19356	1.92464	1.6351	2.17416	0.414875	2.26866	2.66435	2.45003	1.80227	1.48353	2.67771	1.06341	2.45545	1.04225	-7.15196
Q92484-2	Acid sphingomyelinase-like phosphodiesterase 3a	SMPDL3A	0.546628	-1.03831	-6.15474	-0.960649	-5.26446	-1.94932	-4.77166	-5.50297	-5.83941	-1.3423	-5.88655	-1.24832	-3.84357	-5.87081	-6.47832	-1.97376
Q92520	Protein FAM3C	FAM3C	0.310879	-0.191582	-6.23801	-0.242936	-2.4527	-0.677525	-3.55967	-4.9613	-0.0765831	-4.39342	-5.22658	-5.47716	-4.75415	-4.7607	-3.22089	-1.5721
Q92598-2	Heat shock protein 105 kDa	HSPH1	0.80495	-1.51166	-5.74638	-2.44996	-3.64846	-6.418	-4.2046	-3.13755	-5.16886	0.211378	-3.67154	-1.3679	-6.5071	-4.38403	-4.19638	-3.02582
Q92820	Gamma-glutamyl hydrolase	GGH	0.175326	4.38618	4.62659	4.24276	3.80395	4.13098	5.09297	4.7049	4.3856	4.93206	4.59576	4.79186	3.98064	4.01524	5.29787	4.67277
Q92859-3	Neogenin	NEO1	0.441176	-0.57232	-3.71229	-1.56455	-2.14649	-2.47733	-1.32833	-2.89476	-2.74216	-2.15311	-2.37593	-1.01091	-2.77455	-4.9495	-2.45415	-3.84857
Q93063	Exostosin-2	EXT2	0.795915	-1.39411	-5.18266	-2.36514	-5.28884	-3.707	-3.27568	-2.61711	-6.16675	-5.43756	-2.82824	-2.95054	-2.54356	-3.46214	-4.8591	-8.20734
Q93088	Betaine--homocysteine S-methyltransferase 1	BHMT	0.0845668	-3.63008	-3.52843	-1.80813	-1.10083	-0.493905	-1.51242	0.310446	-1.00147	-3.93076	-4.77459	-2.12531	1.18909	0.862364	-0.386163	1.08432
Q96C23	Aldose 1-epimerase	GALM	0.292266	-0.551618	-5.06705	-6.39767	-4.56896	-4.72945	-4.43607	-5.13039	-0.367645	-5.55951	-5.83745	-0.346987	0.62019	-3.43987	-6.42565	-0.598121
Q96CX2	BTB/POZ domain-containing protein KCTD12	KCTD12	0.258195	-5.1009	-0.672598	-2.18642	-3.18674	-5.11393	-5.2707	-6.10926	-3.42498	-5.33452	-4.6843	-5.59609	-4.57836	-1.41328	-5.69909	-6.48202
Q96IU4	Alpha/beta hydrolase domain-containing protein 14B	ABHD14B	0.94775	-0.462001	-4.99288	-5.81778	-5.16266	-0.153814	-5.30511	-6.47279	-4.39526	-3.80587	0.61484	1.63714	-6.19005	-5.35864	0.67841	-7.0775
Q96IY4	Carboxypeptidase B2	CPB2	0.422139	7.2682	8.55084	7.93303	7.49852	7.67944	8.79915	8.11073	7.88713	8.05702	7.94547	8.48029	7.32379	7.86063	8.20956	8.07358
Q96N76	Urocanate hydratase	UROC1	0.953513	-4.23399	-0.0236705	-3.96106	-3.81873	-6.06714	-3.45939	-1.32508	-1.39562	-6.88411	-6.80982	-0.566646	-3.36986	-5.99084	-0.780847	-6.67991
Q96NU7	Probable imidazolonepropionase	AMDHD1	0.499725	-4.60844	-2.84491	-5.07008	-5.22515	-1.28191	-0.549437	0.519833	-6.24194	-3.2225	0.572233	-4.24512	-5.50707	-0.730666	-5.79406	1.23538
Q96PD5	N-acetylmuramoyl-L-alanine amidase	PGLYRP2	0.111305	9.46795	9.79881	9.78939	9.35028	9.77211	10.0704	9.73879	9.79884	9.81286	9.83458	9.79393	8.86484	9.12177	9.9098	9.44155
Q96QK1	Vacuolar protein sorting-associated protein 35	VPS35	0.278583	-3.85835	-2.84106	-5.838	-0.551589	-4.60728	-2.42533	0.813552	-0.352513	-1.93863	-3.65039	-0.42115	0.886519	-0.938706	-2.06442	-5.76446
Q96QR1	Secretoglobin family 3A member 1	SCGB3A1	0.807176	-3.58212	-4.36132	4.05645	-0.227158	1.82246	-3.80163	2.45486	3.37713	2.84235	-4.03235	2.92746	1.46856	2.15056	-4.4885	2.90551
Q96RD9-3	Fc receptor-like protein 5	FCRL5	0.578384	-0.941916	-5.77972	-4.47235	-2.63124	-4.7401	-4.52905	-5.61302	-2.95233	-5.24017	-4.23772	-5.01453	-6.31099	-2.37485	-0.44714	-2.24811
Q96S96	Phosphatidylethanolamine-binding protein 4	PEBP4	0.714149	2.9437	2.01678	1.9335	1.38661	-2.7507	0.309167	2.65659	2.52976	0.487017	0.86585	1.84028	1.90545	0.115751	-3.66868	1.61108
Q99424	Peroxisomal acyl-coenzyme A oxidase 2	ACOX2	0.20488	5.30851	5.32193	5.56342	4.89579	5.43766	5.28379	4.8606	2.60436	4.41132	4.31955	5.03647	4.81023	-5.54681	6.9674	-5.79553
Q99436	Proteasome subunit beta type-7	PSMB7	0.982145	2.76771	-0.608673	0.0903828	-7.09422	0.241062	-5.29982	0.679927	-3.09635	0.658397	0.218517	1.16492	-4.75359	1.27387	3.84499	-7.71402
Q99497	Protein deglycase DJ-1	PARK7	0.321705	1.8732	-0.0552894	1.78554	0.0901182	1.89518	-0.0501801	-5.59532	0.53881	0.637469	-0.234394	-3.59883	1.47539	0.868064	0.623652	1.94512
Q99598	Translin-associated protein X	TSNAX	0.724343	-1.18426	-1.94468	-4.97407	2.57372	0.0227092	-3.16214	-0.618321	-1.31945	-1.57695	-4.10849	-4.33223	-0.994201	-1.85923	0.348198	-1.3402
Q99784	Noelin	OLFM1	0.683633	5.49299	3.42053	2.04847	1.85863	3.38904	4.30498	2.13774	4.67315	4.27585	2.71767	3.4652	3.19321	3.58973	3.22469	1.31732
Q99969	Retinoic acid receptor responder protein 2	RARRES2	0.134856	3.50537	2.74651	4.19313	3.90549	3.52765	3.73285	4.28602	4.99487	4.54431	4.77976	5.00493	3.93072	3.80258	2.24924	3.23816
Q99972	Myocilin	MYOC	0.905274	-7.29323	1.4214	1.77088	1.58863	-2.89651	2.01797	-2.054	2.29817	-5.77861	-6.23229	-5.5509	3.09572	-5.41288	-5.7666	2.48204
Q99983	Osteomodulin	OMD	0.352865	-0.396484	-6.31878	-6.40989	-3.78379	-0.850637	-4.35716	-4.58269	0.210837	-3.40127	-3.77236	-3.879	-3.36317	-7.14596	-3.93807	-8.1877
Q9BTY2	Plasma alpha-L-fucosidase	FUCA2	0.109084	3.85392	2.27699	2.15476	1.16804	1.57899	1.58703	0.317459	1.56474	1.29021	0.752625	2.42666	0.650333	1.62994	1.21986	1.38546
Q9BUN1	Protein MENT	MENT	0.416944	2.48706	1.43335	1.95984	1.6821	2.69078	2.21303	2.14513	2.6461	2.67944	0.336784	2.49784	2.27397	1.49469	-0.0173146	0.539808
Q9BWP8-8	Collectin-11	COLEC11	0.81685	3.77432	4.65617	4.29107	3.60468	3.85207	3.19092	3.68349	4.19123	4.91781	3.52803	4.47555	3.69174	3.6369	4.44407	2.65083
Q9BXR6	Complement factor H-related protein 5	CFHR5	0.893554	3.3223	3.55653	3.37458	3.98609	4.09088	3.77018	3.70129	3.99491	4.68573	2.86782	4.07425	3.23197	3.85377	3.81461	3.58258
Q9BYE9	Cadherin-related family member 2	CDHR2	0.740945	-1.59178	-6.08559	-3.70245	-4.14368	-3.73306	-4.1481	-3.18722	-5.06326	-2.43308	-4.0135	-5.7637	-4.93567	-5.39167	-1.06145	-5.22646
Q9BYJ0	Fibroblast growth factor-binding protein 2	FGFBP2	0.708027	-0.712234	-5.42759	-6.88938	-0.0601175	-6.2492	-2.90305	-1.89014	-0.0907136	-4.29549	-3.04285	-4.40983	0.934887	-1.06049	-4.28746	-6.4242
Q9GZP4	PITH domain-containing protein 1	PITHD1	0.292298	3.83525	4.0676	3.89116	3.91613	-3.19541	4.35233	3.93213	4.76978	4.45131	3.90895	4.66619	3.92167	-4.77577	-4.61746	4.41559
Q9H2U2	Inorganic pyrophosphatase 2, mitochondrial	PPA2	0.00806121	-2.78577	2.54009	2.62775	3.36713	1.43449	-3.36003	-6.06013	-6.63421	-4.25252	-5.94759	-0.906495	-4.7015	3.80988	-5.15918	1.56757
Q9H477-2	Ribokinase	RBKS	0.259041	-4.67947	-6.7639	-5.16327	-5.98557	3.27428	2.3629	2.83409	-2.89466	-4.17503	0.926683	-5.4873	2.67382	2.85901	3.66815	-4.20054
Q9H4A4	Aminopeptidase B	RNPEP	0.476247	-4.59498	-1.11769	-4.58912	-4.80574	-6.93877	-1.22087	-2.27913	-7.6983	-4.58248	-2.18159	-4.51258	-4.84133	-3.25705	-6.21506	-7.75593
Q9H4A9	Dipeptidase 2	DPEP2	0.79449	0.0698325	-0.534032	-3.09694	-0.712565	-0.820689	-0.120306	-1.39566	0.738352	-3.12763	-0.227125	1.03612	-0.603521	-0.523579	-0.438712	-1.87206
Q9H4B7	Tubulin beta-1 chain	TUBB1	0.545638	-0.115658	-0.875979	-4.14986	-4.19484	-4.40353	-3.1975	-4.90579	-3.34324	-5.73574	-2.52756	-0.686071	-4.5298	-1.42769	-4.646	-3.64253
Q9H4G4	Golgi-associated plant pathogenesis-related protein 1	GLIPR2	0.453438	-3.64367	0.800037	1.87735	1.19082	1.92778	2.05983	2.34695	2.2787	2.39558	2.40063	3.10173	1.33935	1.45928	2.29222	-7.66016
Q9H8J5	MANSC domain-containing protein 1	MANSC1	0.142401	-5.46259	-2.87113	-3.67539	-4.48215	-4.53524	-1.76525	-0.0123863	-4.6285	-1.90497	-5.86176	-4.08345	-4.63408	-6.28698	-3.53322	-7.52063
Q9H8L6	Multimerin-2	MMRN2	0.89496	-0.640289	0.214264	0.197528	0.911187	0.626525	0.0594849	1.15279	0.582188	0.4603	-0.223595	0.545957	0.028752	0.638614	0.751543	-0.0982984
Q9HCL0-2	Protocadherin-18	PCDH18	0.36538	-6.24535	-4.82112	-3.23082	-3.2052	-3.06215	-6.96431	-4.37634	-6.42641	-3.30481	-4.98105	-2.95088	-3.61667	-5.12036	-3.64803	-5.42383
Q9HCN6-2	Platelet glycoprotein VI	GP6	0.60889	1.05608	0.240633	-1.24924	1.3953	1.87857	-0.0782679	-7.07654	0.197093	1.18611	-0.0844212	-5.21781	1.87214	2.59528	-4.31925	1.44833
Q9HCU0	Endosialin	CD248	0.696896	-1.29148	-5.03831	-2.13516	-0.789682	-4.81161	-1.53191	-2.86043	-5.25531	-4.32618	-4.33711	-3.47711	-5.59132	-1.49214	-1.26962	-2.45444
Q9HDC9	Adipocyte plasma membrane-associated protein	APMAP	0.893889	1.69029	3.34926	4.17181	3.99124	3.77568	3.82767	2.49391	1.34689	4.5774	4.55585	4.99717	2.30626	3.87956	4.0025	3.19887
Q9NPG4	Protocadherin-12	PCDH12	0.521356	-1.92476	-2.32139	-2.55015	-4.56054	-5.67623	-3.70934	-2.01931	-5.41116	-1.14528	-0.611609	-3.17456	-2.44542	-2.42166	-5.64494	-5.63679
Q9NPH3-2	Interleukin-1 receptor accessory protein	IL1RAP	0.645073	2.63641	3.97418	3.45928	3.04065	3.63339	3.788	3.39713	3.89617	3.88045	2.76427	3.2476	3.89984	3.24316	2.75908	3.19135
Q9NPR2-2	Semaphorin-4B	SEMA4B	0.788533	-1.93864	-7.0947	-0.74519	-0.575892	-4.13959	-4.29697	-2.38472	0.836741	-1.90805	-1.84827	-3.27139	-0.620495	-2.15874	-5.24337	-0.359193
Q9NPY3	Complement component C1q receptor	CD93	0.36194	1.37219	0.0816101	1.15368	0.0816862	-2.65586	-4.3895	-1.11859	-0.392094	-0.894669	-0.146015	0.5468	0.424907	-0.536546	-1.60926	-1.65477
Q9NQ38-3	Serine protease inhibitor Kazal-type 5	SPINK5	0.910479	-5.03033	-2.70995	-4.50766	-4.84981	-4.77759	-3.32207	-3.695	-3.59173	-3.15938	-5.35965	-4.56682	-5.23778	-7.39439	2.27529	-7.13617
Q9NR45	Sialic acid synthase	NANS	0.535684	-4.91887	-1.20172	-0.344255	-0.525286	-3.21427	-1.62119	-3.24668	-5.84496	-0.302196	-5.81462	-0.0380354	-1.2622	0.891719	-0.0154379	-7.18199
Q9NR99	Matrix-remodeling-associated protein 5	MXRA5	0.937481	-2.70334	-3.33758	-2.5877	-2.09763	-1.93096	-3.62472	-1.21808	-1.93931	-1.66624	-4.66451	-1.54158	-2.10291	-2.60516	-2.0627	-5.83732
Q9NSC7	Alpha-N-acetylgalactosaminide alpha-2,6-sialyltransferase 1	ST6GALNAC1	0.143309	-1.72118	-1.26737	-3.851	-4.77388	-0.22627	-2.77203	-0.433165	-0.605406	-1.45094	-1.61597	-2.48232	-2.33687	-7.02602	-3.70597	-2.58654
Q9NTJ4-3	Alpha-mannosidase 2C1	MAN2C1	0.573562	-4.28689	-8.31523	-0.385614	-3.88846	-5.48835	-0.74394	-5.24771	-4.14324	-6.94179	-0.865385	-6.69696	-4.93889	0.150211	1.63951	-2.1983
Q9NTU7	Cerebellin-4	CBLN4	0.274038	-6.26618	-7.52294	-3.24831	-5.15812	0.039536	-3.78739	0.290792	0.940954	-4.86872	1.70425	-5.5539	-3.44506	0.78063	0.722299	-5.80973
Q9NY15	Stabilin-1	STAB1	0.0350155	-5.09007	-4.05664	-5.74433	-5.20711	-4.7927	-4.68845	-4.1263	-5.29437	-5.18549	-4.34545	-1.69921	-1.72402	-3.29335	-4.50123	-4.97006
Q9NY97-2	N-acetyllactosaminide beta-1,3-N-acetylglucosaminyltransferase 2	B3GNT2	0.210551	0.55896	-3.52192	-0.499526	-0.686492	-0.392233	-1.38909	-1.83189	-0.28779	0.538274	-4.08972	-0.853759	-4.30022	-1.27609	-3.81786	-3.71789
Q9NYU2-2	UDP-glucose:glycoprotein glucosyltransferase 1	UGGT1	0.137542	-3.66375	-6.8212	-2.55575	-2.5226	-4.86207	-4.90569	-5.94565	-2.27586	-3.93221	-5.21633	-2.31777	-3.00879	-4.08929	-2.62322	-0.163271
Q9NZ08	Endoplasmic reticulum aminopeptidase 1	ERAP1	0.297327	-3.8743	-5.63407	-1.7909	-1.21805	-2.78382	-1.60877	-0.778098	-1.15114	-1.13645	-3.95356	-0.348745	-0.985215	-0.989746	-4.02876	-2.07451
Q9NZD4	Alpha-hemoglobin-stabilizing protein	AHSP	0.143308	1.37729	-4.45297	-5.01985	-3.43434	-2.68778	-4.92441	-5.77635	-4.80545	-3.07921	-4.79503	-4.67414	1.86095	4.48897	-6.20849	2.30159
Q9NZL9	Methionine adenosyltransferase 2 subunit beta	MAT2B	0.133755	1.89255	-0.382258	1.20226	1.26853	0.927598	2.81759	2.23542	0.278764	3.08428	1.93831	2.51609	0.633528	-5.56923	-5.92008	1.76918
Q9NZN3	EH domain-containing protein 3	EHD3	0.240205	-4.26482	-4.48245	-5.65738	-3.48831	-4.74039	-3.6564	-6.40289	-6.56928	-4.51734	-0.0190086	-2.32145	-4.21615	-1.54388	-3.03585	-2.51855
Q9NZP8	Complement C1r subcomponent-like protein	C1RL	0.758443	5.93918	6.73462	6.48811	6.90096	6.87764	6.84917	6.55435	6.64891	7.1518	6.43483	7.13021	6.59252	6.4034	6.96199	6.52589
Q9NZT1	Calmodulin-like protein 5	CALML5	0.875805	0.623153	2.55964	-4.62292	-5.66051	-3.94888	2.44378	1.14678	-5.13445	-6.03432	2.42172	0.0860422	-5.46392	-7.94668	1.05051	1.56885
Q9NZU0	Leucine-rich repeat transmembrane protein FLRT3	FLRT3	0.0205869	-1.68955	-7.08984	-5.48581	-7.04914	-4.29537	-1.84347	-0.963782	-0.996258	-0.513822	-2.8996	-0.962581	-4.51702	-3.111	-5.50528	-2.03257
Q9UBG0	C-type mannose receptor 2	MRC2	0.117153	-5.62818	-6.22856	-6.07184	-5.48504	-6.58221	-2.29685	-5.06881	-7.25247	-1.93894	-2.8652	-5.36291	-4.94326	-2.8285	-3.90597	-5.92588
Q9UBQ6	Exostosin-like 2	EXTL2	0.924689	3.53122	1.60657	0.516689	1.03025	2.29031	2.17288	0.26253	1.78945	1.19834	2.66583	2.62898	4.4994	4.04865	2.13615	-2.86085
Q9UBS4	DnaJ homolog subfamily B member 11	DNAJB11	0.017737	3.85823	3.1564	2.89686	2.04166	2.87259	2.10426	-4.31262	-6.75338	2.22672	-5.22941	2.54885	1.13351	2.39013	-0.471266	3.18616
Q9UHG3	Prenylcysteine oxidase 1	PCYOX1	0.774929	5.25155	6.55065	6.22497	4.9849	6.35131	6.74934	6.21491	5.94113	6.34277	5.25477	6.44684	5.88564	5.28978	6.06095	5.6885
Q9UI17	Dimethylglycine dehydrogenase, mitochondrial	DMGDH	0.37295	-5.50107	-3.11854	-1.86534	-0.669343	-6.17231	-2.47009	-3.02452	-1.30425	-2.6396	0.396976	-2.61596	-3.42834	-1.15449	-0.956189	-4.47223
Q9UIB8-6	SLAM family member 5	CD84	0.240699	0.706803	1.99838	0.209163	2.51322	0.801897	1.43062	-6.59562	1.39972	0.471859	0.383844	-3.44756	-0.28076	0.50262	-3.26962	-0.0106142
Q9UJ70	N-acetyl-D-glucosamine kinase	NAGK	0.0604199	0.394816	0.471786	0.493816	0.144068	1.82932	0.186028	-4.6779	-0.222074	0.00732286	-0.10758	-5.09869	-6.90691	0.996151	-4.76473	-0.396594
Q9UJA9	Ectonucleotide pyrophosphatase/phosphodiesterase family member 5	ENPP5	0.754833	-4.88435	-1.8623	-1.05147	-4.31299	-0.968006	-3.33641	-5.81865	-0.539086	-2.35487	-5.76549	-4.92842	-5.00202	-1.35069	-1.5826	-1.90858
Q9UJV3-2	Probable E3 ubiquitin-protein ligase MID2	MID2	0.431038	-0.88376	-1.71503	-3.05005	-0.201486	-5.27526	-3.97692	-0.830645	-0.599403	-0.470398	-1.37458	-5.07429	-1.41552	-2.93929	-3.94953	-1.18684
Q9UKU6	Thyrotropin-releasing hormone-degrading ectoenzyme	TRHDE	0.413043	-1.90339	-6.19189	-2.40477	-1.73924	-2.33965	-2.83179	0.651709	-4.29811	0.531831	-0.723824	-1.52049	-0.821994	-1.5845	-1.27351	-4.3501
Q9UKZ9	Procollagen C-endopeptidase enhancer 2	PCOLCE2	0.978508	-1.11115	-0.16582	-7.66933	-3.27767	-4.57082	-4.39679	0.0291772	-5.12078	-4.73406	-4.26931	-2.78686	-5.59984	-0.98168	-1.47715	-6.80615
Q9ULE4	Protein FAM184B	FAM184B	0.546652	-1.95748	-7.31161	-5.17819	-3.93418	-2.43293	-0.0918846	-1.17324	-5.30244	-2.21878	-4.91978	-1.56819	-4.2923	-6.67498	-1.86306	-6.3518
Q9ULI3	Protein HEG homolog 1	HEG1	0.274924	0.504386	-0.745905	0.477187	-4.86998	-5.798	1.36572	-0.816299	-3.71551	0.00494128	2.07687	-4.69377	-0.150341	-4.55981	-4.5831	-0.530899
Q9UNS2	COP9 signalosome complex subunit 3	COPS3	0.968386	1.45773	0.927774	1.16697	-4.61771	1.33336	1.06742	-5.12075	1.16391	0.712355	0.512207	-5.29879	1.61551	0.5224	1.25059	0.339312
Q9UNW1	Multiple inositol polyphosphate phosphatase 1	MINPP1	0.710402	3.22053	2.22557	3.10285	2.35996	2.59572	1.03338	2.69498	3.3299	2.94706	1.54062	3.32121	2.23711	1.57765	3.25943	1.31539
Q9UNZ2	NSFL1 cofactor p47	NSFL1C	0.7866	-0.191455	-5.41255	-2.0908	-5.7879	-3.39461	-5.56532	-4.51086	-6.62809	-0.051556	-5.27507	-5.3453	-5.41351	-5.30969	-4.34161	-0.0900858
Q9UQ80	Proliferation-associated protein 2G4	PA2G4	0.678885	3.25301	-4.73773	-3.04605	-3.3895	-3.21045	-4.84578	-5.2121	0.552107	-4.54614	-4.79864	0.696215	-4.59521	-6.98889	-1.4794	0.305843
Q9UQP3	Tenascin-N	TNN	0.889451	-4.98794	-0.637626	-1.7057	-4.88905	-5.77068	0.792774	-6.17318	-4.1466	-4.84275	-4.98863	-1.80136	-2.84139	-5.00249	-0.567816	-5.52866
Q9Y266	Nuclear migration protein nudC	NUDC	0.733939	-4.54052	-0.730564	0.527217	-1.03773	1.25701	-0.721314	-0.0322969	-1.92909	-0.845945	-0.179068	-0.421438	-3.71234	0.333062	-1.50797	-2.31777
Q9Y376	Calcium-binding protein 39	CAB39	0.279981	-5.28833	-3.19854	-2.71899	-3.09048	-4.35251	-4.1155	-5.48092	-4.70822	-3.9596	-5.69026	-2.09582	-4.31061	-4.8443	-2.7358	-5.2242
Q9Y490	Talin-1	TLN1	0.838368	-0.781148	-0.430679	4.50406	0.938682	1.07765	-0.704409	-0.134314	-1.0372	-0.280349	4.16829	-2.29613	-1.78907	2.00475	1.84343	1.88159
Q9Y5C1	Angiopoietin-related protein 3	ANGPTL3	0.320854	0.109979	0.716737	2.24168	-0.820392	-1.07397	-0.286145	-4.56551	0.263495	-0.682751	-0.511749	0.266231	-3.9262	-1.10377	-0.216305	-1.1777
Q9Y5Y7	Lymphatic vessel endothelial hyaluronic acid receptor 1	LYVE1	0.399733	4.85183	4.12758	4.30662	3.75928	3.934	5.73082	3.86744	4.79297	4.38297	4.93202	5.1799	4.84639	4.08351	2.91128	4.11879
Q9Y5Z4	Heme-binding protein 2	HEBP2	0.734602	-5.96785	-6.79708	3.31695	-4.88079	-4.84026	-5.47579	-3.00337	-0.938235	-3.57708	-3.13108	-5.13715	-4.79756	-4.49555	4.45197	-0.581678
Q9Y646	Carboxypeptidase Q	CPQ	0.846375	-2.93574	-6.24344	-2.23741	-2.31155	0.635215	-1.84851	-5.78623	-0.194632	-0.713981	-0.841965	-1.56161	-3.18913	-4.1303	-0.539977	-2.70338
Q9Y6R7	IgGFc-binding protein	FCGBP	0.810037	4.15277	3.19808	3.66463	3.63525	3.91071	4.31537	3.85895	3.48484	3.73664	3.69682	4.51234	3.37811	3.35715	4.02271	2.87375
Q9Y6Z7	Collectin-10	COLEC10	0.590332	1.59477	2.91101	2.64274	2.04081	2.771	1.73861	0.784913	2.57616	2.97176	1.39505	1.67616	2.06444	1.98495	3.36557	1.00698
V9GYE7		CFHR2	0.796688	5.85393	4.89941	6.76968	6.89983	5.8255	5.10843	6.69877	6.48208	7.84669	5.55348	6.11545	6.26597	5.64877	5.40706	6.63326
V9GYM3	Apolipoprotein A-II	APOA2	0.295093	14.4407	15.2631	14.3937	14.3941	14.7305	16.4306	15.0056	14.3783	15.8424	14.8787	15.3864	14.2882	14.2463	15.4847	15.4164
